# Supplementary material for: Natural mutations in the sensor kinase of the PhoPR two-component regulatory system modulate virulence of ancestor-like tuberculosis bacilli
Source: PLoS Pathog. 2023 Jul 14;19(7):e1011437. doi: 10.1371/journal.ppat.1011437 (PMC10348564; doi:10.1371/journal.ppat.1011437)
Supplement: S1 Table — (XLSX) [file ppat.1011437.s014.xlsx]

## Sheet: MTB HN878
geneID	baseMean	log2FoldChange	lfcSE	stat	pvalue	padj
Rv1183	2995.58	3.40949	0.0714167	47.7409	0	0
Rv1192	3315.54	-6.04978	0.110395	-54.801	0	0
Rv2107	4331.62	5.84724	0.137846	42.4187	0	0
Rv3407	1893.17	-4.09176	0.102443	-39.9421	0	0
Rv3408	3719.73	-4.32372	0.114657	-37.7101	0	0
Rv3829c	2266.01	4.37051	0.0827011	52.8471	0	0
Rv1193	1728.54	-3.27618	0.0917136	-35.7219	1.80788e-279	1.05373e-276
Rv0648	1242.2	3.2227	0.0968845	33.2633	1.31051e-242	6.68358e-240
Rv3831	813.981	3.83057	0.115497	33.166	3.3356e-241	1.51214e-238
Rv1182	1120.68	3.58668	0.109135	32.8646	7.04212e-237	2.87318e-234
Rv2353c	1291	7.17213	0.231006	31.0474	1.23783e-211	4.59122e-209
Rv1181	2387.76	3.21005	0.104392	30.7499	1.22796e-207	4.17505e-205
Rv2017	822.598	-7.41825	0.243761	-30.4325	2.0394e-203	6.40058e-201
Rv0826	3370.92	2.76173	0.0915858	30.1546	9.33261e-200	2.71979e-197
Rv2077c	998.02	-4.78427	0.160009	-29.8999	1.97181e-196	5.36332e-194
Rv1876	1291.94	-3.4215	0.117571	-29.1016	3.42241e-186	8.72714e-184
Rv3382c	831.702	-4.43654	0.15623	-28.3976	2.1655e-177	5.19721e-175
Rv0451c	2138.51	2.07658	0.0756487	27.4503	6.88925e-166	1.56156e-163
Rv3749c	963.53	-3.20932	0.120794	-26.5684	1.57406e-155	3.38009e-153
Rv2527	1765.97	3.50134	0.136517	25.6477	4.48859e-145	9.15673e-143
Rv3081	948.2	2.5301	0.0987626	25.618	9.61506e-145	1.86807e-142
Rv2339	2865.88	-1.90383	0.0750676	-25.3615	6.70502e-142	1.24348e-139
Rv3324c	561.01	4.93762	0.194953	25.3273	1.59942e-141	2.83723e-139
Rv0074	987.157	-2.82479	0.11678	-24.1889	2.91211e-129	4.95059e-127
Rv0782	1138.52	2.39444	0.0995739	24.0468	9.00735e-128	1.47e-125
Rv2018	444.533	-3.21355	0.134405	-23.9095	2.44103e-126	3.83054e-124
Rv0075	909.678	-2.13799	0.0903068	-23.6747	6.56519e-124	9.92073e-122
Rv0452	618.76	2.37286	0.101017	23.4897	5.20153e-122	7.57937e-120
Rv0244c	11381.5	2.05389	0.0905873	22.6731	8.2632e-114	1.16255e-111
Rv2659c	310.401	-4.81422	0.213199	-22.5809	6.68002e-113	9.08482e-111
Rv3132c	12208.7	2.84725	0.126777	22.4588	1.05053e-111	1.38263e-109
Rv0753c	4622.93	-2.42529	0.108992	-22.2519	1.08012e-109	1.37716e-107
Rv2946c	19458.5	1.89225	0.0850956	22.2368	1.51321e-109	1.87087e-107
Rv1375	1377.61	-1.91483	0.0864456	-22.1507	1.02823e-108	1.23387e-106
Rv0450c	13915.9	1.89709	0.0858948	22.0862	4.28963e-108	5.00048e-106
Rv3366	332.288	3.06343	0.142395	21.5136	1.16135e-102	1.3162e-100
Rv3133c	6401.31	3.05314	0.141987	21.5029	1.46231e-102	1.61249e-100
Rv0118c	855.164	-2.70875	0.128361	-21.1026	7.52792e-99	8.08261e-97
Rv3341	5945.9	1.66313	0.0800341	20.7802	6.53264e-96	6.83415e-94
Rv0752c	2275.42	-2.35278	0.114867	-20.4826	3.0754e-93	3.13691e-91
Rv0790c	3903.24	-2.35263	0.1171	-20.0907	8.89676e-90	8.85336e-88
Rv3323c	1067.47	2.39424	0.119198	20.0863	9.72835e-90	9.4504e-88
Rv0789c	1773.59	-2.10473	0.107761	-19.5315	5.9248e-85	5.62167e-83
Rv1464	2900.18	1.64241	0.0841991	19.5062	9.72252e-85	9.01542e-83
Rv1877	1581.52	-1.6213	0.0833942	-19.4414	3.4471e-84	3.12537e-82
Rv2658c	181.931	-4.39372	0.228023	-19.2687	9.82914e-83	8.71802e-81
Rv3841	18089.2	-2.74538	0.143153	-19.1779	5.66205e-82	4.91515e-80
Rv1371	257.094	4.36937	0.228154	19.151	9.4943e-82	8.07016e-80
Rv2913c	8908.76	-2.74501	0.144421	-19.007	1.49261e-80	1.24282e-78
Rv3750c	817.724	-3.37272	0.17747	-19.0045	1.56622e-80	1.27804e-78
Rv0465c	1016.03	-2.96751	0.157606	-18.8287	4.39617e-79	3.51694e-77
Rv3322c	728.983	2.22715	0.11902	18.7125	3.915e-78	3.07177e-76
Rv1101c	1322.55	-1.53703	0.0828054	-18.5619	6.53268e-77	5.02893e-75
Rv2159c	1343.52	-2.42256	0.130849	-18.5141	1.58954e-76	1.20099e-74
Rv0792c	4233.06	-2.42467	0.131863	-18.3877	1.64808e-75	1.22257e-73
Rv3143	313.069	3.34172	0.183596	18.2015	5.01933e-74	3.65694e-72
ncrMT3949	5792.3	-2.71937	0.149764	-18.1577	1.11577e-73	7.98657e-72
Rv3083	7002.78	-2.23864	0.124156	-18.0309	1.11453e-72	7.84018e-71
Rv0860	8006.67	1.25183	0.0696859	17.964	3.73209e-72	2.58084e-70
Rv0453	390.801	1.93528	0.108005	17.9184	8.47997e-72	5.76638e-70
Rv0111	2307.88	1.44882	0.0811228	17.8596	2.43261e-71	1.62706e-69
Rv2080	315.668	-2.56985	0.144351	-17.8028	6.71758e-71	4.4206e-69
Rv0974c	2818.19	1.96837	0.111126	17.713	3.33116e-70	2.15732e-68
Rv0449c	687.838	1.856	0.105047	17.6683	7.3528e-70	4.68741e-68
Rv3537	923.535	-1.73147	0.0982173	-17.629	1.4765e-69	9.26785e-68
Rv1872c	20783.5	-1.04745	0.0600467	-17.4439	3.82758e-68	2.36614e-66
Rv3827c	1293.49	1.49555	0.0864977	17.2901	5.58533e-67	3.40122e-65
Rv2277c	256.985	4.0268	0.234104	17.2009	2.61461e-66	1.56876e-64
Rv3473c	228.623	5.6145	0.326732	17.1838	3.5129e-66	2.07719e-64
Rv2932	23762.1	1.55135	0.0908603	17.074	2.318e-65	1.35106e-63
Rv1102c	1029.33	-1.74642	0.10251	-17.0366	4.39447e-65	2.52527e-63
Rv3370c	1466.34	1.96799	0.116021	16.9624	1.5585e-64	8.83149e-63
Rv0791c	5874.27	-2.18643	0.130006	-16.8179	1.80564e-63	1.00918e-61
Rv0668	77893.7	1.11566	0.0665098	16.7743	3.76239e-63	2.0744e-61
Rv1847	1224.72	1.56939	0.0938221	16.7273	8.28678e-63	4.50801e-61
Rv1430	466.738	2.42281	0.145402	16.6628	2.44272e-62	1.31136e-60
Rv0765c	2221.72	-1.85024	0.112002	-16.5197	2.64848e-61	1.40335e-59
Rv1508c	1824.16	-1.57131	0.0951236	-16.5186	2.69669e-61	1.41058e-59
Rv2973c	1634.73	1.35874	0.0827298	16.4238	1.29146e-60	6.66981e-59
Rv3157	4544.43	1.29287	0.0787477	16.4179	1.42432e-60	7.26402e-59
Rv0768	2867.05	-2.39285	0.148392	-16.1253	1.69525e-58	8.53903e-57
Rv0972c	1380.97	1.55758	0.0966884	16.1093	2.19525e-58	1.09227e-56
Rv2912c	4700.03	-2.4812	0.154605	-16.0487	5.83766e-58	2.8696e-56
Rv1345	1812.43	1.45145	0.0911259	15.928	4.05206e-57	1.96814e-55
Rv0754	799.564	-1.74575	0.110802	-15.7555	6.29305e-56	3.02066e-54
Rv2012	240.507	-2.41999	0.153662	-15.7488	6.99969e-56	3.32078e-54
Rv0973c	4048.54	1.59305	0.101198	15.7419	7.81181e-56	3.66347e-54
Rv1255c	737.238	-1.85361	0.118162	-15.687	1.85572e-55	8.60379e-54
Rv3342	2508.89	1.73693	0.110827	15.6724	2.33654e-55	1.07113e-53
Rv0769	1259.2	-2.0599	0.132134	-15.5895	8.58387e-55	3.89136e-53
Rv2662	451.937	2.21539	0.142121	15.588	8.77753e-55	3.93542e-53
Rv0969	3943.65	-1.01982	0.0661717	-15.4118	1.36415e-53	6.0497e-52
Rv0762c	1009.07	-1.69346	0.110271	-15.3573	3.16583e-53	1.38888e-51
Rv2019	142.458	-3.38883	0.221251	-15.3166	5.91907e-53	2.56913e-51
Rv2016	729.441	-1.89246	0.124264	-15.2294	2.25818e-52	9.69828e-51
Rv3828c	393.282	2.51297	0.166174	15.1225	1.15161e-51	4.89434e-50
Rv3560c	1681.21	1.54443	0.102333	15.0922	1.82334e-51	7.66932e-50
Rv0859	3423.11	1.08988	0.0724742	15.0381	4.13044e-51	1.71961e-49
Rv1462	5041.21	1.33397	0.0892369	14.9487	1.58924e-50	6.54959e-49
Rv0786c	309.432	-1.81739	0.121958	-14.9018	3.20663e-50	1.30831e-48
Rv2643	1306.72	-1.83552	0.123192	-14.8997	3.31237e-50	1.33807e-48
Rv0751c	1245.97	-1.78482	0.120243	-14.8434	7.67865e-50	3.07146e-48
Rv3406	1820	-1.41774	0.0957901	-14.8005	1.45314e-49	5.75611e-48
Rv3551	2568.49	1.20044	0.0811283	14.7968	1.53721e-49	6.03058e-48
Rv2974c	1105.37	1.11353	0.075621	14.7252	4.4442e-49	1.72689e-47
Rv1504c	1411.64	-1.2729	0.0865486	-14.7073	5.78531e-49	2.2268e-47
Rv0174	7905.8	1.03918	0.0709022	14.6565	1.22437e-48	4.66864e-47
Rv1465	1074.99	1.41187	0.0967105	14.5989	2.85315e-48	1.07786e-46
Rv1754c	353.627	1.82198	0.125168	14.5562	5.33234e-48	1.99596e-46
Rv0102	1512.43	-1.14887	0.0791805	-14.5095	1.05467e-47	3.91186e-46
Rv2600	242.508	-2.30832	0.159174	-14.5019	1.17811e-47	4.33035e-46
Rv1186c	698.111	-1.74584	0.120437	-14.4959	1.28575e-47	4.68379e-46
Rv0464c	1258.68	-1.15704	0.080393	-14.3923	5.78077e-47	2.08722e-45
Rv3726	1118.44	-1.75922	0.12253	-14.3575	9.56279e-47	3.42247e-45
Rv3156	5291.57	1.20226	0.0837444	14.3564	9.71956e-47	3.44833e-45
Rv2931	45021.1	1.15564	0.0806419	14.3305	1.41176e-46	4.96551e-45
Rv3409c	2599.11	1.1987	0.0842907	14.221	6.78774e-46	2.36701e-44
Rv1163	1117.45	1.24875	0.0878418	14.2159	7.29685e-46	2.52298e-44
Rv2945c	5256.54	1.70717	0.120931	14.1169	2.98666e-45	1.024e-43
Rv0770	930.241	-1.94161	0.137648	-14.1056	3.50845e-45	1.19287e-43
Rv1469	155.01	-3.47897	0.2467	-14.102	3.69048e-45	1.24439e-43
Rv2011c	200.637	-2.39825	0.17036	-14.0776	5.21879e-45	1.7453e-43
Rv3614c	3229.37	-1.32914	0.0949798	-13.9939	1.69846e-44	5.6339e-43
Rv0975c	1771.1	1.74651	0.124912	13.9819	2.00915e-44	6.61075e-43
Rv3154	1911.74	1.15166	0.0827168	13.9229	4.60048e-44	1.5016e-42
Rv3823c	6234.09	1.48461	0.107001	13.8747	9.0181e-44	2.92015e-42
Rv3720	2855.62	-1.12822	0.081453	-13.8512	1.25126e-43	4.01981e-42
Rv3719	2355.26	-1.12241	0.0810475	-13.8488	1.29274e-43	4.1206e-42
Rv2380c	3204.39	1.5135	0.109803	13.7837	3.19354e-43	1.01005e-41
Rv0703	4152.76	1.17515	0.0855185	13.7414	5.7337e-43	1.7995e-41
Rv3556c	6657.91	1.2839	0.0934587	13.7376	6.04125e-43	1.88155e-41
Rv2466c	3726.72	-1.79578	0.130994	-13.7088	8.98982e-43	2.77867e-41
Rv3802c	3984.36	-1.02742	0.0750784	-13.6847	1.25381e-42	3.84627e-41
Rv3135	2266.04	1.51876	0.111116	13.6682	1.57162e-42	4.78522e-41
Rv3340	5490.09	1.27275	0.0932605	13.6472	2.09722e-42	6.33826e-41
Rv2502c	1478.16	1.08079	0.0793953	13.6128	3.36092e-42	1.00828e-40
Rv2933	29831.6	1.4835	0.109273	13.5762	5.54577e-42	1.65159e-40
Rv0928	2253.5	1.13931	0.0841117	13.5451	8.46468e-42	2.5026e-40
Rv0440	42854.1	-1.40021	0.103404	-13.5411	8.9398e-42	2.62406e-40
Rv3201c	785.412	1.18368	0.0874861	13.53	1.04065e-41	3.01125e-40
Rv2940c	78833.9	1.03707	0.0767774	13.5074	1.41358e-41	4.06156e-40
Rv0971c	690.114	1.41253	0.104627	13.5006	1.55091e-41	4.42498e-40
Rv0186A	1046.02	-1.17765	0.0872919	-13.4909	1.76857e-41	5.01094e-40
Rv3553	2123.05	1.47413	0.109441	13.4696	2.36088e-41	6.64301e-40
Rv1647	1141.57	1.11087	0.0826402	13.4422	3.42142e-41	9.56123e-40
Rv3084	2260.63	-1.83521	0.137464	-13.3504	1.17765e-40	3.26857e-39
Rv1799	310.69	1.88682	0.141941	13.293	2.54323e-40	7.01107e-39
Rv3153	2316.97	1.13026	0.0853424	13.2438	4.90135e-40	1.34211e-38
Rv3908	1029.65	-1.15118	0.0869717	-13.2362	5.41976e-40	1.47418e-38
Rv3552	3342.39	1.3261	0.100222	13.2315	5.76857e-40	1.55866e-38
Rv0837c	232.875	-2.33687	0.176922	-13.2084	7.84529e-40	2.10584e-38
Rv3615c	1111.22	-1.47688	0.111851	-13.204	8.31888e-40	2.21837e-38
Rv3343c	6351.77	1.62402	0.123565	13.143	1.86738e-39	4.94734e-38
Rv1256c	1427.07	-1.47334	0.112261	-13.1242	2.39273e-39	6.29827e-38
Rv0976c	3131.16	1.60957	0.124055	12.9747	1.70328e-38	4.42636e-37
Rv1221	12257.1	-1.34153	0.103514	-12.9599	2.06401e-38	5.32984e-37
Rv0936	1309.08	1.01718	0.078497	12.9582	2.1107e-38	5.41613e-37
Rv3616c	4424.22	-1.27042	0.0981299	-12.9463	2.46399e-38	6.28318e-37
Rv3785	1188.72	-1.35911	0.105261	-12.9118	3.86119e-38	9.78488e-37
Rv1857	1877.42	1.18451	0.09193	12.8849	5.47342e-38	1.37849e-36
Rv2381c	1761.96	1.8075	0.140486	12.866	6.99198e-38	1.75014e-36
Rv2025c	282.018	-2.01564	0.157001	-12.8384	9.99015e-38	2.48535e-36
Rv3825c	20453.8	1.08042	0.0841592	12.8378	1.00739e-37	2.49101e-36
Rv1995	188.912	-3.01477	0.235776	-12.7866	1.94861e-37	4.78935e-36
Rv2963	753.95	-1.52352	0.119212	-12.7799	2.12249e-37	5.18549e-36
Rv1048c	564.464	-1.80058	0.142343	-12.6496	1.12482e-36	2.71555e-35
Rv1463	2453.82	1.29436	0.102341	12.6475	1.15438e-36	2.77051e-35
Rv1870c	5725.77	-1.09491	0.087471	-12.5174	5.99774e-36	1.42272e-34
Rv0654	2337.54	-1.58082	0.126959	-12.4515	1.37321e-35	3.23856e-34
Rv3574	933.311	-1.4763	0.118987	-12.4072	2.38774e-35	5.56684e-34
Rv2820c	107.057	-2.42536	0.196095	-12.3683	3.87875e-35	8.99165e-34
Rv2225	1470.7	1.21567	0.0984244	12.3513	4.79371e-35	1.10499e-33
Rv3158	3053.6	1.1782	0.0954345	12.3457	5.13979e-35	1.17811e-33
Rv0867c	8055.41	1.35253	0.109568	12.3442	5.23344e-35	1.19287e-33
Rv3182	331.478	1.68081	0.136378	12.3246	6.6781e-35	1.5137e-33
Rv0327c	239.152	-2.47858	0.201486	-12.3015	8.89008e-35	2.00395e-33
Rv3085	1840.94	-1.81321	0.147587	-12.2857	1.08076e-34	2.42281e-33
Rv3830c	200.631	2.28306	0.185869	12.2831	1.11584e-34	2.48777e-33
Rv3529c	565.743	-2.11172	0.172598	-12.2349	2.0233e-34	4.48644e-33
Rv0771	339.084	-2.03321	0.166751	-12.1931	3.38442e-34	7.46401e-33
Rv0168	1057.3	1.15441	0.0948076	12.1764	4.1536e-34	9.11111e-33
Rv0766c	1507.47	-1.66612	0.137401	-12.126	7.69467e-34	1.67884e-32
Rv3534c	1267.64	-1.1345	0.0937569	-12.1004	1.05085e-33	2.28057e-32
Rv3559c	1403.96	1.57175	0.129915	12.0983	1.07772e-33	2.3265e-32
Rv3546	623.391	-1.77633	0.147247	-12.0637	1.64305e-33	3.52824e-32
Rv0967	1397.57	-1.58907	0.132064	-12.0326	2.39428e-33	5.11449e-32
Rv1800	1158.96	1.11192	0.0924244	12.0306	2.45303e-33	5.21269e-32
Rv0929	1009.8	1.05323	0.0875733	12.0269	2.56759e-33	5.42786e-32
Rv3550	1695.66	1.38655	0.11597	11.9561	6.03379e-33	1.26896e-31
Rv0764c	3937.61	-1.63131	0.136629	-11.9397	7.35066e-33	1.53014e-31
Rv0384c	22331.2	-1.65753	0.138877	-11.9352	7.75692e-33	1.60651e-31
Rv2383c	2240.76	1.58771	0.133677	11.8772	1.55401e-32	3.20221e-31
Rv2382c	718.963	1.84892	0.156183	11.8382	2.47759e-32	5.07968e-31
Rv3086	4896.71	-1.38208	0.117591	-11.7532	6.79656e-32	1.3796e-30
mpr6	1277.29	-1.25977	0.107255	-11.7456	7.43826e-32	1.50238e-30
Rv0072	1370.85	-13.8263	1.18082	-11.7091	1.14533e-31	2.30195e-30
Rv2160A	316.985	-2.09461	0.179508	-11.6686	1.8436e-31	3.6872e-30
Rv1527c	14016	1.12631	0.0967909	11.6365	2.68839e-31	5.35055e-30
Rv0793	310.104	-2.57538	0.221744	-11.6142	3.4897e-31	6.91164e-30
Rv0849	534.431	-1.37938	0.119279	-11.5643	6.25254e-31	1.22646e-29
Rv1856c	2299.89	1.23536	0.107712	11.4691	1.88708e-30	3.64895e-29
Rv2934	11280.5	1.09099	0.0951794	11.4625	2.03516e-30	3.91673e-29
Rv3367	970.41	1.19601	0.104458	11.4497	2.3587e-30	4.51808e-29
Rv0173	3350.54	1.21754	0.106928	11.3865	4.88097e-30	9.30577e-29
Rv1506c	1142.55	-1.18305	0.103911	-11.3852	4.95705e-30	9.40686e-29
Rv3151	7912.44	1.00916	0.0887732	11.3678	6.04611e-30	1.14204e-28
Rv0073	973.219	-13.3417	1.1821	-11.2864	1.53117e-29	2.86568e-28
Rv3461c	3815.54	-1.15747	0.102688	-11.2717	1.80993e-29	3.37193e-28
Rv3152	4190.74	1.09905	0.0980282	11.2116	3.57686e-29	6.63344e-28
Rv1586c	580.418	-13.2784	1.18559	-11.1998	4.08776e-29	7.54663e-28
Rv3527	427.104	-1.51511	0.13575	-11.161	6.32822e-29	1.15781e-27
Rv1505c	1590.39	-1.40462	0.125873	-11.159	6.47273e-29	1.17896e-27
Rv3548c	2407.19	1.28369	0.115143	11.1486	7.27503e-29	1.31921e-27
Rv0767c	836.495	-1.71801	0.154149	-11.1451	7.56398e-29	1.36553e-27
Rv0140	1988.85	-1.65329	0.148368	-11.1432	7.72843e-29	1.38298e-27
Rv1129c	2228.13	1.24194	0.111452	11.1433	7.72222e-29	1.38298e-27
Rv3515c	740.397	-1.73269	0.156198	-11.0929	1.35832e-28	2.42006e-27
Rv1894c	1249.75	-1.31416	0.118646	-11.0763	1.63484e-28	2.90007e-27
Rv3554	2044.39	1.06874	0.0966173	11.0616	1.92716e-28	3.40382e-27
Rv2962c	439.305	-1.3483	0.12191	-11.0597	1.96677e-28	3.4588e-27
Rv0042c	949.808	-1.24959	0.113434	-11.016	3.19888e-28	5.60148e-27
Rv1189	54.4996	-4.78994	0.43531	-11.0035	3.67505e-28	6.40778e-27
Rv0848	841.458	-1.11337	0.101273	-10.9937	4.09896e-28	7.11649e-27
Rv2387	1721.43	1.24697	0.11349	10.9875	4.38896e-28	7.58769e-27
Rv1655	1483.67	1.12443	0.10247	10.9732	5.14077e-28	8.84993e-27
Rv0119	429.557	-1.40037	0.127803	-10.9573	6.13289e-28	1.05135e-26
Rv0968	733.656	-1.30837	0.119625	-10.9372	7.65268e-28	1.3064e-26
Rv2262c	105.065	-2.92937	0.268209	-10.9219	9.05474e-28	1.53931e-26
Rv3530c	319.639	-1.989	0.182608	-10.8922	1.25581e-27	2.12602e-26
Rv1576c	448.854	-12.9066	1.18699	-10.8734	1.54277e-27	2.59034e-26
Rv3082c	147.284	-1.7714	0.162975	-10.8691	1.61775e-27	2.70508e-26
Rv1342c	385.411	1.58581	0.146031	10.8594	1.79937e-27	2.9965e-26
Rv0587	2618.13	-1.25258	0.115855	-10.8117	3.0314e-27	5.02769e-26
Rv1582c	421.693	-12.8177	1.18668	-10.8013	3.39331e-27	5.60515e-26
Rv3545c	967.265	-1.6215	0.151087	-10.7322	7.18517e-27	1.18208e-25
Rv3060c	2816.96	-1.26926	0.118753	-10.6882	1.15586e-26	1.88636e-25
Rv3106	733.437	1.08476	0.101641	10.6724	1.37009e-26	2.22707e-25
Rv1529	1438.97	-1.07492	0.100861	-10.6574	1.61043e-26	2.60737e-25
Rv3538	397.616	-1.48743	0.139723	-10.6456	1.82899e-26	2.94952e-25
Rv0784	688.227	1.43299	0.135166	10.6017	2.92626e-26	4.64559e-25
Rv3549c	4187.04	1.27541	0.120472	10.5868	3.43017e-26	5.42446e-25
Rv3824c	3198.03	1.34384	0.127136	10.5701	4.10183e-26	6.46158e-25
Rv2642	624.471	-1.73703	0.164715	-10.5456	5.32052e-26	8.34912e-25
Rv1346	1472.1	1.43784	0.136515	10.5325	6.12157e-26	9.56935e-25
Rv3417c	14992.6	-1.55435	0.148167	-10.4905	9.55187e-26	1.48747e-24
Rv0099	798.052	-1.34934	0.128843	-10.4727	1.15271e-25	1.78823e-24
Rv3478	5667.21	-1.21605	0.116195	-10.4656	1.24303e-25	1.92105e-24
Rv0930	842.346	1.04901	0.100398	10.4486	1.48773e-25	2.28192e-24
Rv1674c	406.097	-1.78188	0.170533	-10.4488	1.48316e-25	2.28192e-24
Rv1895	720.415	-1.08438	0.104337	-10.3931	2.66609e-25	4.04374e-24
Rv3463	1327.9	-1.6561	0.159403	-10.3894	2.77159e-25	4.18819e-24
Rv3427c	672.18	1.3877	0.133593	10.3875	2.82706e-25	4.25624e-24
Rv1577c	293.893	-12.2958	1.18443	-10.3811	3.02166e-25	4.5325e-24
Rv1395	338.948	-1.48674	0.143515	-10.3595	3.7909e-25	5.66552e-24
Rv1585c	298.194	-12.3179	1.18968	-10.354	4.01342e-25	5.97619e-24
Rv1130	6705.12	1.45738	0.140984	10.3372	4.7853e-25	7.04839e-24
Rv0650	86.6947	3.13192	0.303317	10.3256	5.40007e-25	7.92528e-24
Rv1673c	937.169	-1.54709	0.150039	-10.3112	6.26919e-25	9.1351e-24
Rv1131	3979.98	1.38434	0.134323	10.3061	6.61584e-25	9.60592e-24
Rv2478c	58.4911	-3.9004	0.382051	-10.2091	1.80505e-24	2.59317e-23
Rv3087	2656.2	-1.37859	0.135269	-10.1914	2.16533e-24	3.09984e-23
Rv0763c	290.715	-1.96436	0.192897	-10.1835	2.35007e-24	3.35255e-23
Rv3531c	702.708	-1.89398	0.186419	-10.1598	2.99692e-24	4.24564e-23
Rv3019c	96.189	-3.3759	0.333434	-10.1246	4.29584e-24	6.0438e-23
Rv3324A	150.411	8.50704	0.844468	10.0738	7.21028e-24	1.01093e-22
Rv2036	2002.33	-1.28785	0.128515	-10.0209	1.23314e-23	1.7055e-22
Rv3137	601.385	1.23136	0.122908	10.0185	1.26399e-23	1.74226e-22
Rv2964	357.273	-1.10104	0.110311	-9.98124	1.84147e-23	2.5212e-22
Rv2263	250.809	-1.67868	0.168493	-9.96291	2.21481e-23	3.02221e-22
Rv1955	1267.32	-1.26648	0.127126	-9.96237	2.22691e-23	3.0286e-22
Rv0590	1376.24	-1.37224	0.13849	-9.90864	3.81822e-23	5.17553e-22
Rv1509	1994.67	1.07826	0.109242	9.87037	5.59602e-23	7.56018e-22
Rv2123	329.136	1.50031	0.152063	9.86639	5.82226e-23	7.83987e-22
Rv3088	2484.6	-1.26807	0.128743	-9.8496	6.88182e-23	9.23612e-22
Rv1164	661.375	1.13093	0.114842	9.84775	7.00964e-23	9.37683e-22
Rv3839	238.83	1.80117	0.183883	9.79521	1.18046e-22	1.56373e-21
Rv1999c	393.501	-1.88134	0.192293	-9.78369	1.32295e-22	1.7468e-21
Rv3557c	2867.13	1.21965	0.124714	9.77954	1.37832e-22	1.81404e-21
Rv1471	472.444	-1.22494	0.125277	-9.77788	1.40118e-22	1.8382e-21
Rv0172	5196.8	1.03068	0.10542	9.77693	1.41435e-22	1.84953e-21
Rv1986	2805.32	-1.69372	0.173892	-9.74002	2.03514e-22	2.63737e-21
Rv3089	2775.18	-1.09547	0.112698	-9.72044	2.46706e-22	3.17527e-21
Rv0563	4699.79	-1.04221	0.107302	-9.71289	2.65689e-22	3.39847e-21
Rv2544	89.5679	-3.13162	0.323689	-9.67479	3.85879e-22	4.90464e-21
Rv0846c	889.963	-1.03195	0.106773	-9.66491	4.25006e-22	5.3685e-21
Rv1503c	731.292	-1.19112	0.123683	-9.63046	5.9464e-22	7.46502e-21
Rv0586	2202.41	-1.1439	0.119395	-9.5808	9.6298e-22	1.20152e-20
Rv2818c	151.955	-11.3442	1.18585	-9.56631	1.10787e-21	1.37808e-20
Rv3269	3806.31	1.25559	0.131688	9.53457	1.50508e-21	1.86083e-20
Rv0331	526.164	-2.03971	0.213965	-9.53294	1.52886e-21	1.88451e-20
Rv2947c	4819.97	1.03313	0.108712	9.50339	2.03168e-21	2.48182e-20
Rv0653c	215.203	-1.39193	0.146502	-9.5011	2.07695e-21	2.52953e-20
Rv2641	1325.51	-1.39254	0.146773	-9.48769	2.36207e-21	2.85972e-20
Rv0098	284.123	-1.87555	0.19842	-9.45244	3.31017e-21	3.9957e-20
Rv3334	595.508	-1.67533	0.178062	-9.40868	5.02396e-21	6.04654e-20
Rv2819c	132.845	-11.1504	1.18952	-9.37387	6.99206e-21	8.39047e-20
Rv1239c	305.886	-1.6264	0.173962	-9.34919	8.83197e-21	1.05364e-19
Rv1057	2572.82	1.07565	0.115116	9.34399	9.27671e-21	1.10347e-19
Rv1578c	128.41	-11.1018	1.18819	-9.34346	9.3234e-21	1.1058e-19
Rv1579c	128.023	-11.0973	1.18909	-9.33262	1.0329e-20	1.21799e-19
Rv1871c	7954.29	-1.02856	0.111455	-9.22847	2.74517e-20	3.16393e-19
Rv0570	2655.2	1.46848	0.159197	9.22426	2.85523e-20	3.27228e-19
Rv0280	1966.38	-1.12463	0.121984	-9.21945	2.98623e-20	3.41284e-19
Rv2524c	52485.4	1.01091	0.110043	9.1865	4.05819e-20	4.62497e-19
Rv2035	682.173	-1.18416	0.128939	-9.18388	4.15838e-20	4.72596e-19
Rv1508A	743.926	1.40588	0.153369	9.16667	4.87855e-20	5.52902e-19
Rv3516	342.941	-1.34598	0.147334	-9.13554	6.5079e-20	7.33487e-19
Rv1286	9807.44	-1.0867	0.119979	-9.05738	1.33621e-19	1.48955e-18
Rv3566c	473.775	-1.05229	0.116196	-9.05617	1.35107e-19	1.50201e-18
Rv3183	211.414	1.48033	0.163555	9.05094	1.41745e-19	1.57152e-18
Rv3618	528.075	1.02127	0.112977	9.0396	1.5724e-19	1.73859e-18
Rv3526	1826.46	-1.21005	0.133993	-9.03069	1.70587e-19	1.88107e-18
Rv0101	5069.22	-1.20606	0.133793	-9.01433	1.98084e-19	2.17839e-18
Rv2082	1928.7	-1.18135	0.132547	-8.91264	4.98297e-19	5.42147e-18
MTS1082	86.3973	-1.91209	0.215558	-8.8704	7.28853e-19	7.90883e-18
Rv1252c	354.285	-1.329	0.15008	-8.85531	8.34513e-19	9.03134e-18
Rv1760	402.991	-10.4559	1.1826	-8.84141	9.45151e-19	1.02016e-17
Rv1581c	85.3645	-10.5144	1.19228	-8.81881	1.15685e-18	1.24209e-17
Rv1349	905.288	1.19608	0.135689	8.81489	1.19804e-18	1.28294e-17
Rv1466	834.037	1.46506	0.166246	8.81258	1.22295e-18	1.30619e-17
Rv2972c	470.874	1.08198	0.12314	8.78659	1.54162e-18	1.64224e-17
Rv2386c	1437.3	1.11642	0.127701	8.74248	2.28045e-18	2.42298e-17
Rv1875	742.914	-1.39045	0.159067	-8.74128	2.30477e-18	2.43613e-17
Rv1344	169.697	1.85433	0.213876	8.67013	4.31627e-18	4.53876e-17
Rv2076c	65.435	-2.27822	0.262869	-8.66676	4.446e-18	4.66316e-17
Rv0697	422.32	1.03412	0.120077	8.61215	7.17036e-18	7.5013e-17
Rv2663	243.984	1.60391	0.186405	8.60447	7.66702e-18	7.97996e-17
Rv0836c	121.713	-1.82591	0.213384	-8.55694	1.15901e-17	1.19716e-16
Rv1584c	64.364	-10.1074	1.19895	-8.43024	3.44971e-17	3.5012e-16
Rv3612c	465.683	-1.12228	0.134237	-8.36041	6.25012e-17	6.21963e-16
Rv1762c	256.077	-9.87884	1.18752	-8.31887	8.88053e-17	8.79431e-16
Rv2324	250.407	-1.10526	0.133499	-8.27918	1.24029e-16	1.22232e-15
Rv3229c	13174.4	-1.11529	0.135442	-8.23447	1.80359e-16	1.75624e-15
Rv2281	394.934	-1.06446	0.129292	-8.233	1.82579e-16	1.77363e-15
Rv0350	71781.2	-1.0344	0.125824	-8.22104	2.01739e-16	1.9551e-15
Rv3511	359.257	-9.63403	1.18359	-8.13967	3.96364e-16	3.79616e-15
Rv2384	407.34	1.26122	0.154991	8.13739	4.03904e-16	3.85932e-15
Rv2526	63.5021	2.11759	0.262018	8.08183	6.38036e-16	6.0069e-15
Rv0324	213.837	-1.16798	0.145004	-8.05483	7.95874e-16	7.41362e-15
Rv0071	47.1744	-6.09574	0.757272	-8.0496	8.30619e-16	7.66726e-15
Rv2108	261.863	-1.33688	0.166106	-8.04834	8.39273e-16	7.72965e-15
Rv1191	180.457	-9.55205	1.18858	-8.03653	9.24212e-16	8.47367e-15
Rv0847	628.867	-1.22511	0.153096	-8.00225	1.22168e-15	1.11759e-14
Rv2158c	1476.13	-1.17097	0.146414	-7.99763	1.26833e-15	1.15252e-14
Rv1996	6500.69	1.37736	0.172302	7.99386	1.30782e-15	1.18575e-14
Rv1348	2317.66	1.14258	0.14336	7.96998	1.587e-15	1.43251e-14
Rv2694c	2051.38	-1.13805	0.143323	-7.94043	2.01474e-15	1.79872e-14
Rv3270	29018.3	1.04986	0.133051	7.89066	3.00601e-15	2.6662e-14
Rv2034	323.31	-1.19804	0.151865	-7.88885	3.04989e-15	2.69925e-14
Rv1802	225.41	-1.17683	0.149705	-7.86102	3.81028e-15	3.34322e-14
Rv3454	442.45	1.02661	0.130635	7.85855	3.886e-15	3.40234e-14
Rv1809	449.935	-1.05286	0.13446	-7.83032	4.86624e-15	4.24236e-14
Rv1580c	38.9235	-9.38001	1.20618	-7.77662	7.44905e-15	6.46641e-14
Rv2817c	37.2489	-9.31637	1.2042	-7.73659	1.0212e-14	8.79012e-14
Rv1583c	37.1315	-9.31246	1.21183	-7.68464	1.53431e-14	1.30962e-13
Rv2865	154.214	-1.45647	0.190854	-7.63132	2.32358e-14	1.97504e-13
Rv0385	369.229	-1.01767	0.134262	-7.57974	3.46237e-14	2.90071e-13
Rv1573	32.6025	-9.12201	1.20593	-7.56429	3.9e-14	3.26065e-13
Rv3555c	1321.16	1.184	0.157371	7.52361	5.3283e-14	4.41859e-13
Rv0249c	5711.22	-1.04751	0.139391	-7.51492	5.69474e-14	4.70335e-13
Rv1761c	115.408	-8.89672	1.18712	-7.49438	6.66109e-14	5.47929e-13
Rv1873	117.151	1.68829	0.225353	7.49175	6.79603e-14	5.57904e-13
Rv3168	414.422	-1.17553	0.156942	-7.49021	6.87622e-14	5.63353e-13
Rv1103c	180.857	-1.45872	0.197501	-7.38589	1.51441e-13	1.20916e-12
Rv2523c	995.066	1.01681	0.137793	7.37926	1.59177e-13	1.26597e-12
Rv2625c	5661.58	1.22744	0.166838	7.3571	1.87951e-13	1.49191e-12
Rv0649	71.2678	2.98596	0.406755	7.34094	2.12106e-13	1.67388e-12
Rv0330c	351.123	-1.17113	0.160642	-7.29031	3.09232e-13	2.41237e-12
Rv1878	266.663	-1.01559	0.140511	-7.22781	4.90833e-13	3.77849e-12
Rv3134c	7605.12	1.69392	0.2361	7.17458	7.25311e-13	5.53134e-12
Rv0097	484.654	-1.47948	0.206472	-7.16556	7.74671e-13	5.89675e-12
Rv2390c	303.476	-1.09668	0.154595	-7.09389	1.30396e-12	9.85214e-12
Rv2631	5281.1	1.06388	0.150087	7.08844	1.35635e-12	1.0229e-11
Rv3477	1773.51	-1.06554	0.150521	-7.079	1.45197e-12	1.09098e-11
Rv3424c	49.3425	2.36797	0.338135	7.00303	2.50478e-12	1.84468e-11
Rv1759c	75.6094	-8.35593	1.19446	-6.9956	2.64135e-12	1.94175e-11
Rv1755c	54.7114	-8.37035	1.197	-6.99279	2.69474e-12	1.97744e-11
Rv2267c	267.712	-1.02229	0.146631	-6.97186	3.12773e-12	2.29105e-11
Rv3321c	260.981	1.33589	0.192914	6.92481	4.3655e-12	3.13578e-11
Rv3167c	576.724	-1.08236	0.157883	-6.85546	7.10814e-12	5.02621e-11
Rv0448c	98.7882	1.41162	0.206585	6.83313	8.30792e-12	5.82411e-11
Rv1765c	19.0741	-8.34787	1.22776	-6.79927	1.05151e-11	7.27143e-11
Rv1575	18.6253	-8.31766	1.22503	-6.78975	1.12332e-11	7.74179e-11
Rv3054c	1759.17	-1.78119	0.266532	-6.68284	2.34359e-11	1.57268e-10
Rv3571	596.405	-1.18012	0.176937	-6.66974	2.5626e-11	1.714e-10
Rv2623	11493.6	1.06539	0.163005	6.53593	6.32169e-11	4.1467e-10
Rv1858	402.391	1.08564	0.166858	6.50637	7.69871e-11	5.00968e-10
Rv0096	126.909	-1.52487	0.235996	-6.46141	1.03733e-10	6.67556e-10
Rv0068	285.654	1.03759	0.16231	6.39264	1.63044e-10	1.02975e-09
Rv2816c	14.023	-7.90189	1.24589	-6.34238	2.26239e-10	1.41356e-09
Rv0454	58.1114	1.69395	0.269223	6.29198	3.13438e-10	1.93176e-09
Rv3572	372.786	-1.00214	0.161897	-6.18998	6.01733e-10	3.62105e-09
Rv1656	631.774	1.00945	0.164857	6.12315	9.17422e-10	5.44052e-09
Rv1574	11.4682	-7.6165	1.25249	-6.0811	1.19363e-09	6.99716e-09
Rv2824c	169.753	-1.00143	0.164743	-6.07873	1.21136e-09	7.0909e-09
Rv0738	170.528	1.04362	0.171887	6.07155	1.26683e-09	7.39434e-09
Rv1268c	106.71	1.08274	0.178909	6.05194	1.43113e-09	8.26708e-09
Rv1190	16.4575	-7.41644	1.23579	-6.0014	1.95627e-09	1.11787e-08
Rv0250c	5191.3	-1.60512	0.267971	-5.9899	2.09974e-09	1.19483e-08
Rv3428c	49.9842	-1.51131	0.252936	-5.97508	2.29981e-09	1.30142e-08
Rv3169	736.42	-1.12452	0.188881	-5.9536	2.62304e-09	1.47005e-08
Rv2822c	76.9331	-1.29118	0.21788	-5.92611	3.10188e-09	1.73128e-08
Rv3840	74.8597	1.11543	0.189776	5.8776	4.16251e-09	2.29191e-08
Rv2261c	30.0363	-2.74621	0.468256	-5.86478	4.49741e-09	2.46632e-08
Rv3098c	115.759	-1.18764	0.20472	-5.8013	6.5803e-09	3.56069e-08
Rv0518	265.267	-1.09322	0.189995	-5.75396	8.71755e-09	4.65544e-08
Rv1801	306.949	-1.10206	0.192504	-5.72484	1.03529e-08	5.49283e-08
Rv2008c	82.3627	-1.30737	0.231276	-5.65287	1.57788e-08	8.20095e-08
Rv2910c	75.4628	1.12743	0.201426	5.59724	2.17788e-08	1.12194e-07
Rv2829c	292.828	-1.08108	0.193272	-5.59358	2.22441e-08	1.14446e-07
Rv2085	45.8442	-1.3649	0.252204	-5.41189	6.23639e-08	3.07672e-07
Rv1517	725.135	-1.07252	0.202234	-5.30338	1.1368e-07	5.49541e-07
Rv2086	33.4883	-1.80829	0.342277	-5.28313	1.26997e-07	6.12467e-07
Rv0325	46.883	-1.79929	0.344569	-5.22186	1.77131e-07	8.46245e-07
Rv2866	65.6564	-1.26522	0.243667	-5.19244	2.0756e-07	9.80143e-07
Rv0251c	19140.8	-1.57512	0.304771	-5.16822	2.36333e-07	1.10705e-06
Rv1470	95.5263	-1.10679	0.215728	-5.13047	2.89023e-07	1.33698e-06
Rv3418c	5294.21	-1.24396	0.251188	-4.95229	7.33438e-07	3.2491e-06
Rv2311	23.3485	-1.7823	0.360288	-4.94688	7.54121e-07	3.32988e-06
Rv1343c	723.942	1.41896	0.289417	4.90284	9.44629e-07	4.13529e-06
Rv2830c	60.0192	-1.47057	0.301165	-4.88294	1.04516e-06	4.57048e-06
Rv0850	54.6757	-1.16177	0.238443	-4.87231	1.103e-06	4.80281e-06
Rv2545	113.843	-1.23648	0.253803	-4.87184	1.10566e-06	4.80927e-06
Rv2029c	3461.9	1.12265	0.231636	4.84664	1.25571e-06	5.43873e-06
Rv3746c	69.0588	-1.27969	0.265889	-4.81287	1.48781e-06	6.36965e-06
Rv3136	5635.1	1.36678	0.285745	4.78321	1.72516e-06	7.31668e-06
Rv2433c	23.6038	-2.20803	0.498106	-4.43285	9.29972e-06	3.57393e-05
Rv1965	81.2778	-1.07025	0.24492	-4.36981	1.24356e-05	4.70659e-05
Rv2122c	24.0269	1.48142	0.342226	4.32878	1.49941e-05	5.59705e-05
Rv3445c	45.2995	-1.31228	0.305192	-4.29987	1.70899e-05	6.32155e-05
Rv2352c	240.832	-1.09151	0.255442	-4.27301	1.9285e-05	7.10133e-05
Rv1049	71.6994	-1.08275	0.255369	-4.23993	2.23588e-05	8.15225e-05
Rv3325	3.66254	-5.97228	1.42573	-4.18893	2.80274e-05	0.000100309
Rv2013	192.069	-1.31806	0.316341	-4.16659	3.09193e-05	0.000109734
Rv2003c	1546.72	1.07853	0.266178	4.0519	5.08027e-05	0.000174034
Rv3327	33.0127	-1.46534	0.361964	-4.0483	5.15899e-05	0.000176435
Rv3128c	247.14	1.331	0.331459	4.01558	5.9301e-05	0.00020062
Rv2312	43.2482	-1.12295	0.286853	-3.91471	9.05132e-05	0.000298299
Rv0622	41.5501	-1.16501	0.304346	-3.82793	0.000129224	0.000412225
Rv0095c	20.8756	-2.17304	0.577432	-3.76329	0.000167693	0.000525892
Rv1499	15.4225	-1.75841	0.480957	-3.65606	0.000256124	0.000781005
Rv1528c	52.8462	-1.1337	0.311898	-3.63485	0.000278141	0.000839982
Rv0100	39.0302	-1.14442	0.335774	-3.40831	0.00065367	0.00184694
Rv2653c	24.5202	-1.11107	0.33419	-3.32466	0.000885248	0.00245035
Rv2058c	21.7503	-1.26033	0.388195	-3.24665	0.00116773	0.00316989
Rv1758	201.87	-4.01623	1.24678	-3.22128	0.00127622	0.00344219
Rv0829	55.7114	1.35533	0.429974	3.15213	0.00162086	0.00427205
metV	26.5323	-1.11488	0.356238	-3.12959	0.00175048	0.00457817
Rv0031	33.5029	-1.32866	0.426162	-3.11774	0.00182244	0.00475115
Rv3344c	4.69218	3.19784	1.06143	3.01276	0.00258887	0.00651208
Rv2077A	19.5799	-1.06624	0.356363	-2.99201	0.00277143	0.00692434
Rv2541	46.6642	-2.3222	0.786584	-2.95227	0.0031545	0.00778137
Rv2481c	24.0259	1.06504	0.376199	2.83105	0.00463955	0.0110834
Rv3653	11.036	-1.57631	0.588612	-2.67802	0.00740597	0.0168901
Rv1974	16.7642	-1.42212	0.538636	-2.64023	0.00828507	0.0187482
Rv1041c	14.3716	-1.27489	0.48635	-2.62134	0.00875855	0.0197321
Rv3471c	10.4459	1.44318	0.555228	2.59926	0.00934259	0.0209323
Rv3513c	11.3573	-2.91105	1.12641	-2.58437	0.00975561	0.021691
Rv2355	1.48185	-4.66495	1.82447	-2.55687	0.0105617	0.0233181
Rv1553	32.4593	-1.02018	0.413474	-2.46733	0.0136124	0.0292462
Rv1572c	10.9938	-1.65788	0.680266	-2.4371	0.0148057	0.0315848
Rv0662c	15.8361	-1.15964	0.478261	-2.42469	0.0153213	0.0325746
Rv3613c	583.41	-1.09702	0.458101	-2.39471	0.0166336	0.034964
Rv0494	35.9409	-1.06587	0.452178	-2.35718	0.0184141	0.0382259
Rv1946c	21.0711	-1.06501	0.453982	-2.34593	0.0189794	0.039228
Rv1554	6.87572	2.21567	0.953316	2.32417	0.0201166	0.0412709
serX	20.5487	-1.2366	0.532176	-2.32367	0.0201432	0.0412986
Rv0371c	12.6847	-1.38662	0.604505	-2.29382	0.0218009	0.0442746
Rv3745c	16.9629	-1.46906	0.644273	-2.28018	0.0225967	0.0458224

## Sheet: M. canettii STB-KS
geneID	baseMean	log2FoldChange	lfcSE	stat	pvalue	padj
Rv0280	1966.38	-5.90304	0.15218	-38.7898	0	0
Rv0894	4997.88	7.94681	0.117446	67.6634	0	0
Rv0895	6301.17	7.90406	0.0995067	79.4324	0	0
Rv1355c	3978.19	5.29166	0.101632	52.0667	0	0
Rv1356c	2589.38	8.44764	0.186788	45.2258	0	0
Rv1357c	4444.57	10.4699	0.246717	42.4371	0	0
Rv1358	4903.07	6.87935	0.106181	64.789	0	0
Rv1527c	14016	4.05746	0.0959034	42.3077	0	0
Rv1870c	5725.77	-6.16264	0.10534	-58.5021	0	0
Rv1871c	7954.29	-5.27744	0.117395	-44.9545	0	0
Rv1872c	20783.5	-5.76359	0.065832	-87.5499	0	0
Rv1925	11375	-2.98484	0.0706913	-42.2235	0	0
Rv2396	2166.43	-3.68173	0.091484	-40.2446	0	0
Rv3195	3388.9	4.035	0.101869	39.6096	0	0
Rv3407	1893.17	-4.48621	0.104006	-43.1342	0	0
Rv3408	3719.73	-4.76328	0.115704	-41.1679	0	0
Rv1397c	3215.01	-5.55102	0.153197	-36.2344	1.74848e-287	4.19636e-285
Rv2792c	1223.29	-4.77819	0.132083	-36.1755	1.47741e-286	3.3488e-284
Rv1130	6705.12	-8.53772	0.242811	-35.162	7.6162e-271	1.63548e-268
Rv3680	3983.44	-2.69023	0.0772553	-34.8226	1.10594e-265	2.25613e-263
Rv1354c	2077.67	4.33519	0.126083	34.3838	4.40946e-259	8.56694e-257
Rv3347c	3813.04	-3.49658	0.101769	-34.3579	1.07371e-258	1.99124e-256
Rv0887c	868.324	5.02617	0.146506	34.3069	6.19018e-258	1.09808e-255
Rv0892	4275.44	3.92051	0.115996	33.7986	2.06476e-250	3.51009e-248
Rv0648	1242.2	3.2339	0.0965121	33.5077	3.72081e-246	6.07236e-244
Rv0301	1861.37	-3.2763	0.0983321	-33.3188	2.06629e-243	3.24249e-241
Rv3825c	20453.8	-2.77822	0.0853533	-32.5496	2.12028e-232	3.20397e-230
Rv1359	486.342	5.03509	0.155446	32.3914	3.6333e-230	5.29424e-228
Rv1129c	2228.13	-4.28423	0.134458	-31.8631	8.67474e-223	1.22045e-220
Rv3376	2226.4	-2.72194	0.0857464	-31.744	3.83653e-221	5.21768e-219
Rv2295	1333.27	-3.06189	0.0971979	-31.5016	8.2547e-218	1.08642e-215
Rv1131	3979.98	-8.20346	0.261283	-31.3968	2.23804e-216	2.85351e-214
Rv1387	13489.7	-3.00622	0.0965435	-31.1385	7.25031e-213	8.96401e-211
Rv2990c	2616.61	-4.35944	0.140474	-31.0339	1.88333e-211	2.26e-209
Rv1184c	3401.16	-3.65333	0.119436	-30.5881	1.75977e-205	2.05139e-203
Rv3728	2232.92	2.66413	0.0873157	30.5115	1.83433e-204	2.07891e-202
Rv2549c	1232.75	3.95626	0.130199	30.3863	8.3462e-203	9.20338e-201
Rv1398c	1784.39	-5.2253	0.173336	-30.1455	1.22976e-199	1.32038e-197
Rv3487c	7153.1	-3.61218	0.120037	-30.0921	6.14113e-199	6.42457e-197
Rv1517	725.135	4.31261	0.144688	29.8064	3.231e-195	3.29562e-193
Rv1196	16636.1	-2.57246	0.086482	-29.7456	1.9741e-194	1.96447e-192
Rv3885c	2249.32	2.07621	0.0705558	29.4265	2.51359e-190	2.44177e-188
Rv1518	1230.24	3.17741	0.108755	29.2164	1.20117e-187	1.13972e-185
Rv2879c	963.85	-2.5885	0.0889354	-29.1054	3.06475e-186	2.84186e-184
Rv0299	1046.83	-3.35347	0.116818	-28.7068	3.13719e-181	2.84439e-179
Rv1594	7210.62	-2.09217	0.0740121	-28.268	8.56273e-176	7.59477e-174
Rv3827c	1293.49	-3.16498	0.111985	-28.2627	9.95128e-176	8.63856e-174
Rv2353c	1291	6.45253	0.231372	27.8881	3.71617e-171	3.15874e-169
Rv0111	2307.88	2.21004	0.0797941	27.6968	7.62804e-169	6.35151e-167
Rv2787	1329.23	3.65314	0.131974	27.6808	1.18861e-168	9.69905e-167
Rv2010	2063.32	-2.50769	0.0910131	-27.553	4.06999e-167	3.25599e-165
Rv0277c	1711.27	-3.04894	0.110781	-27.5223	9.50322e-167	7.45638e-165
Rv3679	3856.1	-2.50215	0.0912532	-27.4199	1.58841e-165	1.22277e-163
Rv2799	441.941	-4.22344	0.156546	-26.979	2.60588e-160	1.96888e-158
Rv2791c	2479.48	-9.36933	0.347722	-26.9449	6.54544e-160	4.85553e-158
Rv2101	1729.85	-2.64397	0.0983309	-26.8885	2.99365e-159	2.18109e-157
Rv0229c	1022.51	-3.04264	0.113259	-26.8646	5.70114e-159	4.08082e-157
Rv3239c	2456.06	2.3786	0.0896039	26.5457	2.87776e-155	2.02436e-153
Rv1264	1476.16	-2.62853	0.0990302	-26.5427	3.11625e-155	2.15497e-153
Rv0606	633.69	-4.95011	0.186645	-26.5215	5.47381e-155	3.72219e-153
Rv0890c	2647.43	2.05274	0.0776491	26.4361	5.26816e-154	3.52362e-152
Rv1265	1315.19	-2.83657	0.107393	-26.413	9.71482e-154	6.39298e-152
Rv1135c	1404.59	3.63716	0.137743	26.4055	1.18621e-153	7.68209e-152
Rv1352	605.494	-3.98722	0.151814	-26.2639	4.95411e-152	3.15825e-150
Rv1396c	1526.98	-2.8831	0.111769	-25.7951	1.00605e-146	6.31489e-145
Rv3681c	2901.11	2.38877	0.0926642	25.7788	1.53231e-146	9.47249e-145
Rv2165c	3795.19	2.10196	0.0822863	25.5445	6.32589e-144	3.85218e-142
Rv3886c	3228.25	2.77999	0.108886	25.5311	8.90847e-144	5.34508e-142
Rv0659c	1440.42	-2.82255	0.11064	-25.5111	1.48404e-143	8.7752e-142
Rv2102	418.271	-4.48401	0.176485	-25.4073	2.09583e-142	1.22157e-140
Rv0789c	1773.59	-2.75639	0.109403	-25.1948	4.56874e-140	2.62541e-138
Rv0848	841.458	-2.87739	0.115044	-25.0113	4.61103e-138	2.61292e-136
Rv2161c	3679.23	-1.99539	0.0806032	-24.7557	2.69268e-135	1.50495e-133
Rv1386	1853.46	-3.20111	0.12935	-24.7476	3.28992e-135	1.8139e-133
Rv1183	2995.58	1.79594	0.0728534	24.6514	3.55709e-134	1.93506e-132
Rv0277A	1385.28	-3.56914	0.146118	-24.4265	8.95112e-132	4.80534e-130
Rv3485c	1576.18	-3.15052	0.129245	-24.3764	3.04049e-131	1.61106e-129
Rv2162c	2415.5	-2.05687	0.0850152	-24.1941	2.56375e-129	1.34104e-127
Rv1508A	743.926	3.4946	0.144985	24.1032	2.31117e-128	1.19362e-126
Rv3849	2118.2	-2.42806	0.100769	-24.0954	2.79517e-128	1.42553e-126
Rv1509	1994.67	2.5451	0.106668	23.8601	7.95573e-126	4.00733e-124
Rv0303	986.503	-2.03671	0.0857889	-23.741	1.36261e-124	6.77981e-123
Rv1004c	1737.06	3.39838	0.143416	23.6959	3.97314e-124	1.95306e-122
Rv0996	5683.89	2.03766	0.0862799	23.6168	2.58851e-123	1.25728e-121
Rv3616c	4424.22	-2.32302	0.0990301	-23.4577	1.10252e-121	5.29207e-120
Rv1102c	1029.33	-2.4633	0.105027	-23.4539	1.2051e-121	5.71723e-120
Rv1522c	9891.42	2.0557	0.087952	23.3729	8.05509e-121	3.77756e-119
Rv3116	952.818	-2.51083	0.10756	-23.3436	1.60142e-120	7.42477e-119
Rv1510	1582.7	2.24258	0.0964907	23.2415	1.73549e-119	7.95594e-118
Rv1076	1406.57	2.7866	0.119978	23.226	2.48804e-119	1.12791e-117
Rv0794c	1178.56	1.88049	0.0815076	23.0714	8.97476e-118	4.02385e-116
Rv1361c	2185.92	-2.7955	0.121566	-22.9958	5.12992e-117	2.27501e-115
Rv0300	642.838	-4.30689	0.1873	-22.9946	5.27686e-117	2.31501e-115
Rv2650c	462.666	-4.00448	0.174205	-22.9871	6.27188e-117	2.72226e-115
Rv1040c	1035.34	4.2648	0.185657	22.9714	9.00178e-117	3.86603e-115
Rv3614c	3229.37	-2.18471	0.0959417	-22.7712	8.84647e-115	3.75975e-113
Rv1185c	7988.3	-1.56566	0.0688838	-22.729	2.31531e-114	9.73864e-113
Rv0442c	2496.94	2.95717	0.130238	22.7059	3.91295e-114	1.62906e-112
Rv2793c	1038.06	-2.15132	0.0948432	-22.683	6.59876e-114	2.71949e-112
Rv0282	16103	-1.43654	0.0633864	-22.6633	1.03135e-113	4.2079e-112
Rv1525	1057.21	2.09281	0.0924191	22.6447	1.57282e-113	6.35357e-112
Rv1810	1569.1	-1.78118	0.0786671	-22.642	1.67284e-113	6.69136e-112
Rv3379c	605.133	2.80226	0.123975	22.6035	4.00568e-113	1.58672e-111
Rv1192	3315.54	-1.6824	0.0744495	-22.5978	4.55345e-113	1.78635e-111
Rv0349	343.545	-6.03801	0.269364	-22.4158	2.75983e-111	1.07239e-109
Rv1101c	1322.55	-1.86694	0.0833033	-22.4114	3.04951e-111	1.17377e-109
Rv2509	855.084	-1.95984	0.0877747	-22.328	1.97414e-110	7.52755e-109
Rv0654	2337.54	-2.88211	0.129174	-22.3119	2.8303e-110	1.06922e-108
Rv3566c	473.775	-2.91902	0.131006	-22.2815	5.58257e-110	2.08962e-108
Rv2946c	19458.5	1.89346	0.0850704	22.2575	9.53783e-110	3.53767e-108
Rv1286	9807.44	-2.65292	0.120647	-21.989	3.6659e-107	1.34747e-105
Rv3219	14189.3	-1.65751	0.0758176	-21.8618	6.00425e-106	2.18726e-104
Rv0790c	3903.24	-2.53468	0.117068	-21.6514	5.90251e-104	2.13117e-102
Rv2546	366.253	4.27822	0.197788	21.6303	9.3109e-104	3.33232e-102
Rv2685	1140.75	-2.02655	0.0938929	-21.5837	2.55685e-103	9.07126e-102
Rv1180	1277.51	-2.02792	0.0941267	-21.5446	5.95248e-103	2.09363e-101
Rv1651c	1333.18	2.44822	0.113845	21.5049	1.40154e-102	4.88742e-101
Rv1296	3097.67	1.9155	0.0891413	21.4883	2.00324e-102	6.92646e-101
Rv0464c	1258.68	-1.75815	0.0819041	-21.466	3.23652e-102	1.10966e-100
Rv0967	1397.57	-2.931	0.136662	-21.447	4.86921e-102	1.65553e-100
Rv2800	283.722	-3.45177	0.161496	-21.3738	2.34433e-101	7.90485e-100
Rv3558	1015.51	2.84576	0.133803	21.2683	2.2336e-100	7.46975e-99
Rv1039c	1357.17	3.27055	0.154028	21.2335	4.68544e-100	1.5542e-98
Rv1869c	4467.86	-1.90554	0.0899823	-21.1768	1.56322e-99	5.14349e-98
Rv0969	3943.65	-1.40907	0.0665406	-21.1761	1.58797e-99	5.18314e-98
Rv1639c	2328.31	-1.6562	0.078672	-21.052	2.1908e-98	7.09403e-97
Rv1471	472.444	-2.94997	0.140156	-21.0478	2.39771e-98	7.70289e-97
Rv3324c	561.01	4.11157	0.196038	20.9733	1.14995e-97	3.66547e-96
Rv2277c	256.985	4.80695	0.230356	20.8674	1.05856e-96	3.348e-95
Rv1132	2184.79	-2.3514	0.113108	-20.7889	5.4552e-96	1.71209e-94
Rv2973c	1634.73	1.69525	0.0817082	20.7476	1.28988e-95	4.01732e-94
Rv3769	411.35	-3.46587	0.167059	-20.7464	1.32131e-95	4.08405e-94
Rv2974c	1105.37	1.52647	0.0736071	20.738	1.573e-95	4.82545e-94
Rv3652	397.028	2.5623	0.12368	20.7171	2.42644e-95	7.38797e-94
Rv1295	7261.96	1.88857	0.0916495	20.6064	2.40282e-94	7.26187e-93
Rv0197	5011.76	-2.25183	0.109725	-20.5225	1.35585e-93	4.06755e-92
Rv2395B	881.329	-3.07298	0.150216	-20.4571	5.19401e-93	1.54683e-91
Rv1353c	309.475	3.32363	0.163119	20.3755	2.75742e-92	8.15236e-91
Rv2391	11832.9	-1.92475	0.0946852	-20.3279	7.29153e-92	2.14025e-90
Rv0233	5579.75	1.37707	0.0679358	20.2702	2.35534e-91	6.86414e-90
Rv0465c	1016.03	-3.19094	0.157706	-20.2335	4.96734e-91	1.43736e-89
Rv1927	709.407	-2.02201	0.100322	-20.1552	2.42314e-90	6.96228e-89
Rv1647	1141.57	1.62265	0.0806124	20.1291	4.10753e-90	1.17194e-88
Rv3196	244.265	4.22263	0.210036	20.1043	6.7686e-90	1.91777e-88
Rv1992c	1627.49	-1.63007	0.0810939	-20.101	7.22537e-90	2.03307e-88
Rv3120	648.268	-1.9105	0.095444	-20.017	3.91414e-89	1.09381e-87
Rv3312A	409.18	-4.03809	0.202526	-19.9387	1.87982e-88	5.21747e-87
Rv3732	565.975	-1.94104	0.0976357	-19.8804	6.01015e-88	1.65685e-86
Rv2748c	10045.8	1.55836	0.0786487	19.8141	2.24882e-87	6.15783e-86
Rv0872c	1150.84	-8.92659	0.450552	-19.8125	2.32076e-87	6.31248e-86
Rv1371	257.094	4.49564	0.227001	19.8045	2.72372e-87	7.35946e-86
Rv1266c	1988.72	1.78047	0.0903149	19.714	1.63608e-86	4.39159e-85
Rv0196	1478.34	-2.61168	0.133172	-19.6114	1.23614e-85	3.29637e-84
Rv2011c	200.637	-5.98157	0.307078	-19.479	1.65483e-84	4.38423e-83
Rv2012	240.507	-6.78901	0.349125	-19.4458	3.16399e-84	8.32843e-83
Rv1006	3612.4	-1.38697	0.0713942	-19.427	4.56622e-84	1.19424e-82
Rv2291	1435.19	-2.92382	0.150508	-19.4264	4.61397e-84	1.19904e-82
Rv3121	890.741	-2.44327	0.125892	-19.4076	6.651e-84	1.71747e-82
Rv1213	2836.01	1.67377	0.086283	19.3986	7.92652e-84	2.03398e-82
Rv1383	874.903	1.93609	0.100233	19.316	3.94059e-83	1.00485e-81
Rv1899c	784.912	-2.66688	0.138113	-19.3094	4.48145e-83	1.13567e-81
Rv3892c	540.189	2.34388	0.12186	19.2342	1.91606e-82	4.82562e-81
Rv0276	2223.87	-1.93419	0.100648	-19.2174	2.64946e-82	6.63177e-81
Rv2323c	387.579	-2.35969	0.122914	-19.198	3.84671e-82	9.56986e-81
Rv1983	1830.34	2.22958	0.116616	19.119	1.75567e-81	4.34128e-80
Rv1495	498.394	2.26491	0.1185	19.1132	1.95994e-81	4.81721e-80
Rv1287	1429.85	-2.3999	0.125821	-19.074	4.15436e-81	1.01496e-79
Rv0700	6787.68	1.22316	0.0646102	18.9314	6.28368e-80	1.52604e-78
Rv1834	883.796	2.39886	0.127005	18.8879	1.4341e-79	3.46221e-78
Rv1033c	395.642	2.28058	0.121003	18.8473	3.08955e-79	7.41491e-78
Rv0463	746.387	1.8634	0.0988985	18.8415	3.44898e-79	8.22915e-78
Rv2077c	998.02	-10.5859	0.563734	-18.7782	1.13829e-78	2.70014e-77
Rv3406	1820	-1.80276	0.0963401	-18.7125	3.9181e-78	9.24036e-77
Rv1157c	945.654	1.75372	0.0942187	18.6133	2.50841e-77	5.8818e-76
Rv0837c	232.875	-3.67761	0.198064	-18.5678	5.8581e-77	1.36577e-75
Rv0660c	740.187	-2.08369	0.113211	-18.4054	1.18838e-75	2.75489e-74
Rv0124	201.233	3.45716	0.188277	18.3621	2.64169e-75	6.08933e-74
Rv0578c	3524.72	2.22924	0.121938	18.2817	1.15774e-74	2.65371e-73
Rv3615c	1111.22	-2.06092	0.113219	-18.203	4.88864e-74	1.11428e-72
Rv0792c	4233.06	-2.39406	0.131558	-18.1977	5.38071e-74	1.21963e-72
Rv0627	347.71	-6.62996	0.364395	-18.1944	5.71296e-74	1.28778e-72
Rv1596	2800.74	-2.02923	0.111675	-18.1708	8.78925e-74	1.97034e-72
Rv3523	831.465	-2.39342	0.131977	-18.1352	1.68229e-73	3.75067e-72
Rv3223c	3139.48	-1.52383	0.0841128	-18.1165	2.36162e-73	5.23663e-72
Rv1128c	922.981	-2.56738	0.141995	-18.0808	4.51347e-73	9.95404e-72
Rv1294	5426.79	1.44535	0.0800225	18.0618	6.36653e-73	1.39653e-71
Rv0968	733.656	-2.25074	0.124881	-18.0232	1.28225e-72	2.79763e-71
Rv2572c	2182.51	1.51739	0.0842345	18.0138	1.51761e-72	3.29353e-71
Rv0773c	1067.33	-1.64243	0.0912455	-18.0001	1.94381e-72	4.19615e-71
Rv0586	2202.41	-2.17474	0.120894	-17.9888	2.38442e-72	5.12022e-71
Rv2735c	606.574	-2.11589	0.118393	-17.8718	1.95583e-71	4.17789e-70
Rv2296	1337.38	-1.56674	0.0878593	-17.8323	3.96551e-71	8.42671e-70
Rv3826	1270.08	-2.05807	0.115514	-17.8167	5.24618e-71	1.10904e-69
Rv0517	991.395	1.98808	0.111987	17.7528	1.64098e-70	3.43486e-69
Rv2790c	3171.24	-1.43071	0.0805909	-17.7527	1.64166e-70	3.43486e-69
Rv3895c	924.33	1.629	0.0921102	17.6853	5.44222e-70	1.13287e-68
Rv0530	2561	1.16564	0.0661562	17.6195	1.74683e-69	3.59952e-68
Rv3119	541.171	-1.78407	0.101256	-17.6195	1.74621e-69	3.59952e-68
Rv2796c	563.165	2.41349	0.137403	17.565	4.56583e-69	9.36111e-68
Rv1285	5565.46	-2.34361	0.133491	-17.5563	5.3233e-69	1.08595e-67
Rv3413c	1248.54	1.59425	0.0908752	17.5433	6.69749e-69	1.35949e-67
Rv0994	2832.61	1.2343	0.0704828	17.5121	1.15806e-68	2.33905e-67
Rv3303c	1888.94	1.19062	0.0680193	17.5041	1.33358e-68	2.68031e-67
Rv0587	2618.13	-2.0402	0.11676	-17.4734	2.2861e-68	4.57221e-67
Rv0943c	187.886	4.09056	0.234664	17.4315	4.75571e-68	9.46502e-67
Rv3894c	3085.55	1.09141	0.0627021	17.4063	7.38645e-68	1.46295e-66
Rv2163c	5158.53	1.65274	0.0950601	17.3863	1.04777e-67	2.06517e-66
Rv2803	392.233	2.28283	0.13136	17.3784	1.2016e-67	2.35698e-66
Rv2013	192.069	3.35903	0.193497	17.3596	1.66859e-67	3.25734e-66
Rv2225	1470.7	1.68322	0.0971608	17.3241	3.09398e-67	6.01117e-66
Rv2289	1308.9	-1.81915	0.105194	-17.2933	5.28365e-67	1.02167e-65
Rv3397c	326.144	-2.35555	0.136367	-17.2736	7.44152e-67	1.43214e-65
Rv1170	657.851	-2.08924	0.121174	-17.2416	1.29318e-66	2.47709e-65
Rv0782	1138.52	1.72983	0.100426	17.2248	1.72912e-66	3.29665e-65
Rv3473c	228.623	5.61602	0.326169	17.2182	1.94082e-66	3.68304e-65
Rv3106	733.437	1.69483	0.09887	17.142	7.20677e-66	1.36128e-64
Rv2469c	690.028	1.78865	0.104407	17.1316	8.63101e-66	1.62279e-64
Rv0826	3370.92	-1.70297	0.0994132	-17.1303	8.82663e-66	1.65196e-64
Rv1161	18774.6	-1.77317	0.103719	-17.096	1.59077e-65	2.96362e-64
Rv3341	5945.9	1.3669	0.0800859	17.068	2.5695e-65	4.76525e-64
Rv0072	1370.85	-1.46401	0.0859229	-17.0387	4.24206e-65	7.8315e-64
Rv1989c	283.837	-6.70124	0.394577	-16.9834	1.09055e-64	2.00426e-63
Rv1258c	1731.08	2.61817	0.154891	16.9033	4.25547e-64	7.78579e-63
Rv0298	415.323	-3.14173	0.185967	-16.894	4.98492e-64	9.07967e-63
Rv3824c	3198.03	-2.2112	0.13096	-16.8845	5.84619e-64	1.06011e-62
Rv1435c	3018.84	1.54508	0.0916625	16.8562	9.44417e-64	1.70497e-62
Rv2298	1132.35	-1.42168	0.0844287	-16.8389	1.26635e-63	2.27609e-62
Rv1766	256.817	-2.65766	0.15822	-16.7973	2.55549e-63	4.57298e-62
Rv0240	476.1	-2.77941	0.165566	-16.7873	3.02172e-63	5.38368e-62
Rv2779c	1143.38	1.70904	0.101823	16.7844	3.17488e-63	5.63197e-62
Rv0663	2395.37	-1.52548	0.0911174	-16.7419	6.49282e-63	1.14678e-61
Rv2153c	1387.12	1.47781	0.0883487	16.7271	8.32458e-63	1.46398e-61
Rv1504c	1411.64	1.25743	0.0752868	16.7018	1.27084e-62	2.22533e-61
Rv1803c	683.401	2.12536	0.12783	16.6265	4.48142e-62	7.81376e-61
Rv0791c	5874.27	-2.15566	0.1298	-16.6075	6.15013e-62	1.06777e-60
Rv3340	5490.09	1.53983	0.0930005	16.5573	1.41927e-61	2.45365e-60
Rv3823c	6234.09	-1.79804	0.1089	-16.511	3.05954e-61	5.26705e-60
Rv3383c	1451.7	-1.72658	0.104579	-16.5098	3.11937e-61	5.34749e-60
Rv3833	1495.5	-2.175	0.132071	-16.4683	6.19539e-61	1.05762e-59
Rv0847	628.867	-2.67292	0.162937	-16.4046	1.77379e-60	3.01545e-59
Rv3511	359.257	1.96059	0.119909	16.3506	4.30609e-60	7.28999e-59
Rv2075c	252.978	-2.41515	0.148029	-16.3153	7.67908e-60	1.29466e-58
Rv1758	201.87	6.69568	0.410932	16.2939	1.09073e-59	1.83135e-58
Rv1638A	351.864	-2.2719	0.14018	-16.207	4.49933e-59	7.52346e-58
Rv0970	815.24	-1.69229	0.104522	-16.1907	5.86238e-59	9.76266e-58
Rv3060c	2816.96	-1.93078	0.119373	-16.1743	7.65436e-59	1.2695e-57
Rv1945	471.25	2.30656	0.142839	16.1479	1.17493e-58	1.94078e-57
Rv1655	1483.67	1.62831	0.10103	16.1171	1.93496e-58	3.17054e-57
Rv2940c	78833.9	1.23672	0.0767615	16.1112	2.12698e-58	3.47123e-57
Rv2878c	2021.1	-1.62171	0.100687	-16.1065	2.29563e-58	3.73154e-57
Rv3214	345.097	-2.10523	0.130771	-16.0986	2.61049e-58	4.22651e-57
Rv2721c	4472.23	1.24339	0.0773314	16.0788	3.59459e-58	5.79682e-57
Rv1988	485.333	-2.32198	0.144972	-16.0168	9.75918e-58	1.56762e-56
Rv3082c	147.284	-2.98035	0.186185	-16.0075	1.13306e-57	1.8129e-56
Rv1568	1098.1	1.8028	0.113012	15.9524	2.74367e-57	4.37272e-56
Rv3398c	312.445	-2.12637	0.13334	-15.947	2.99121e-57	4.74869e-56
Rv2490c	127.951	3.32587	0.208779	15.9301	3.9186e-57	6.19685e-56
Rv1442	1780.51	-1.2226	0.0770394	-15.8698	1.0259e-56	1.61608e-55
Rv0749	175.131	-2.51498	0.158602	-15.8572	1.25341e-56	1.96689e-55
Rv3098A	2430.04	1.83142	0.11551	15.8551	1.29673e-56	2.02707e-55
Rv1818c	259.328	-7.58366	0.479163	-15.8269	2.0307e-56	3.16231e-55
Rv1542c	223.692	3.18681	0.202242	15.7574	6.10862e-56	9.44059e-55
Rv0579	374.383	-2.2192	0.141154	-15.7218	1.07243e-55	1.65113e-54
Rv3051c	42334.9	-1.19995	0.0763492	-15.7166	1.16439e-55	1.78597e-54
Rv3198c	1336.53	-1.20843	0.0768918	-15.716	1.17498e-55	1.79548e-54
Rv0845	580.913	1.46947	0.0937596	15.6727	2.32418e-55	3.5383e-54
Rv0210	389.37	1.64401	0.105193	15.6285	4.65367e-55	7.05835e-54
Rv0279c	301.958	2.15207	0.137709	15.6277	4.71765e-55	7.12889e-54
Rv1255c	737.238	-1.82441	0.116791	-15.6211	5.22806e-55	7.87102e-54
Rv1595	9447.88	-1.39115	0.0891635	-15.6023	7.02417e-55	1.05363e-53
Rv3097c	341.272	2.01065	0.128946	15.593	8.11865e-55	1.21334e-53
Rv3053c	9760.49	-1.13226	0.0726422	-15.5869	8.94082e-55	1.33133e-53
Rv2785c	2384	-1.61533	0.103678	-15.5803	9.91399e-55	1.47088e-53
Rv2768c	1419.13	1.88805	0.121207	15.5771	1.04215e-54	1.54056e-53
Rv1815	1447.8	1.37664	0.0884844	15.558	1.40524e-54	2.06981e-53
Rv3727	879.28	1.85348	0.119366	15.5276	2.25615e-54	3.31118e-53
Rv1692	807.128	1.43709	0.0926061	15.5183	2.60854e-54	3.81464e-53
Rv2329c	3290.28	-1.86343	0.120172	-15.5064	3.14153e-54	4.57765e-53
Rv2575	1030.14	1.22132	0.0789434	15.4709	5.45788e-54	7.92461e-53
Rv2249c	317.078	1.89432	0.122962	15.4057	1.4986e-53	2.16818e-52
Rv2684	892.355	-1.43147	0.0930516	-15.3837	2.1072e-53	3.03794e-52
Rv0849	534.431	-1.88452	0.122753	-15.3521	3.43123e-53	4.92937e-52
Rv1250	613.134	1.71497	0.11217	15.2891	9.04147e-53	1.29436e-51
Rv1503c	731.292	1.59763	0.104966	15.2205	2.58432e-52	3.68672e-51
Rv3414c	1620.83	1.55428	0.102252	15.2005	3.50758e-52	4.98639e-51
Rv3281	1262.34	-1.71502	0.112898	-15.1909	4.0618e-52	5.75422e-51
Rv2154c	4237.96	1.36278	0.0897373	15.1864	4.3533e-52	6.14584e-51
Rv3137	601.385	-2.13235	0.140572	-15.1691	5.66359e-52	7.96809e-51
Rv3334	595.508	-2.77364	0.183178	-15.1418	8.58903e-52	1.20424e-50
Rv3749c	963.53	-1.64944	0.109029	-15.1285	1.05106e-51	1.4686e-50
Rv3342	2508.89	1.67062	0.1107	15.0914	1.84442e-51	2.56835e-50
Rv1557	570.95	1.52924	0.101586	15.0537	3.26568e-51	4.53197e-50
Rv3238c	602.635	1.50335	0.100072	15.0227	5.214e-51	7.21123e-50
Rv0976c	3131.16	1.85408	0.123728	14.9851	9.1887e-51	1.26655e-49
Rv0073	973.219	-1.55085	0.103522	-14.9809	9.79219e-51	1.34519e-49
Rv1991c	160.88	-3.09803	0.207953	-14.8977	3.4103e-50	4.66913e-49
Rv0186A	1046.02	-1.28697	0.086628	-14.8563	6.33376e-50	8.62652e-49
Rv2022c	516.989	-2.0904	0.140709	-14.8562	6.34303e-50	8.62652e-49
Rv3602c	1015.12	1.76322	0.118915	14.8275	9.72995e-50	1.31888e-48
Rv0755c	619.803	-2.20001	0.14851	-14.8139	1.19157e-49	1.6098e-48
Rv1032c	703.241	1.54756	0.104624	14.7916	1.65859e-49	2.23335e-48
Rv1166	1867.96	-1.23196	0.0833499	-14.7806	1.95517e-49	2.62405e-48
Rv3222c	967.224	-1.7009	0.115349	-14.7457	3.27821e-49	4.38527e-48
Rv1894c	1249.75	-1.76019	0.119478	-14.7322	4.00173e-49	5.33564e-48
Rv0982	4036.46	-1.38832	0.0945128	-14.6892	7.56221e-49	1.00501e-47
Rv1496	1057.06	1.72288	0.117411	14.6738	9.48431e-49	1.25636e-47
Rv1075c	500.559	1.73054	0.118274	14.6317	1.76374e-48	2.32882e-47
Rv3647c	1881.32	1.22855	0.0840194	14.6222	2.02827e-48	2.66947e-47
Rv1381	1541.43	1.66208	0.11394	14.5873	3.38186e-48	4.43665e-47
Rv0238	1743.06	-1.5927	0.109292	-14.5729	4.17948e-48	5.46547e-47
Rv2151c	1151.37	1.20496	0.0828108	14.5508	5.77225e-48	7.52422e-47
Rv0647c	3415.5	1.2256	0.084423	14.5174	9.40516e-48	1.22207e-46
Rv3461c	3815.54	-1.49055	0.102825	-14.496	1.28501e-47	1.66439e-46
serT	124.12	3.31741	0.229262	14.4699	1.8762e-47	2.42243e-46
Rv1672c	1091.86	1.65697	0.114575	14.4619	2.10877e-47	2.71412e-46
Rv0526	2027.01	1.04786	0.0725543	14.4425	2.79632e-47	3.58773e-46
Rv0867c	8055.41	1.57874	0.109452	14.424	3.6533e-47	4.65799e-46
Rv2290	974.435	-1.62006	0.112316	-14.424	3.65332e-47	4.65799e-46
Rv1384	3469.43	1.26296	0.0876091	14.4159	4.11052e-47	5.22459e-46
Rv0273c	526.772	-1.52117	0.105545	-14.4125	4.31747e-47	5.47058e-46
Rv0140	1988.85	-2.14287	0.148967	-14.3848	6.44774e-47	8.14451e-46
Rv0701	15867.7	1.03782	0.0722666	14.3609	9.099e-47	1.1458e-45
Rv0888	637.992	1.40396	0.0978884	14.3424	1.18812e-46	1.49155e-45
Rv0893c	657.41	1.94547	0.135719	14.3345	1.33127e-46	1.66613e-45
Rv0144	4016.5	-1.38716	0.0969088	-14.3141	1.78731e-46	2.23004e-45
Rv3787c	349.617	1.6774	0.117341	14.2951	2.34696e-46	2.91939e-45
Rv3061c	2725.18	-1.53255	0.107259	-14.2883	2.58818e-46	3.20965e-45
Rv3742c	3659.42	-2.11414	0.148332	-14.2528	4.30586e-46	5.32361e-45
Rv0653c	215.203	-2.21401	0.155423	-14.245	4.8155e-46	5.93572e-45
Rv1608c	470.477	-1.61686	0.113513	-14.2438	4.89723e-46	6.01828e-45
Rv2417c	1799.54	1.31189	0.0923073	14.2123	7.6907e-46	9.42285e-45
Rv1993c	133.087	-3.61764	0.254902	-14.1923	1.02254e-45	1.24909e-44
Rv0974c	2818.19	1.57683	0.111277	14.1703	1.39921e-45	1.70411e-44
Rv2707	4385.67	-1.59857	0.112872	-14.1627	1.55914e-45	1.89324e-44
Rv3850	745.836	-1.38135	0.0975946	-14.154	1.76455e-45	2.13631e-44
Rv2392	2865.3	-1.24641	0.0881834	-14.1343	2.33489e-45	2.81844e-44
Rv3197	6100.62	-1.22999	0.087345	-14.082	4.89965e-45	5.89693e-44
Rv2584c	2799.69	1.00505	0.0713737	14.0815	4.93803e-45	5.92564e-44
Rv3197A	1146.61	2.0585	0.146361	14.0645	6.27372e-45	7.50638e-44
Rv0707	9552.41	1.15076	0.0818366	14.0616	6.53597e-45	7.7973e-44
Rv2159c	1343.52	-1.79267	0.127561	-14.0534	7.33892e-45	8.72967e-44
Rv0626	147.324	-5.43221	0.388325	-13.9888	1.82434e-44	2.15748e-43
Rv0839	3839.46	1.80107	0.128823	13.981	2.03665e-44	2.40159e-43
Rv0915c	426.976	1.98843	0.142615	13.9426	3.49125e-44	4.10498e-43
Rv3378c	591.545	1.6651	0.119955	13.881	8.25937e-44	9.6834e-43
Rv0821c	2435.52	-1.50653	0.108917	-13.832	1.6343e-43	1.91059e-42
Rv0091	400.969	1.55244	0.112282	13.8262	1.77169e-43	2.06528e-42
Rv3537	923.535	-1.308	0.0946335	-13.8218	1.88375e-43	2.18966e-42
Rv2769c	913.879	1.71278	0.124168	13.7941	2.76689e-43	3.19799e-42
Rv0475	6220.73	1.54942	0.112408	13.7838	3.18944e-43	3.67596e-42
Rv0594	1012.66	1.38717	0.100649	13.7823	3.25887e-43	3.7454e-42
Rv2573	166.148	2.42415	0.176483	13.7359	6.18658e-43	7.09023e-42
Rv2352c	240.832	2.66876	0.194837	13.6974	1.05178e-42	1.20203e-41
Rv0272c	904.648	-1.32313	0.096672	-13.6868	1.21772e-42	1.38779e-41
Rv0879c	405.581	-1.47144	0.107642	-13.6698	1.53785e-42	1.74775e-41
Rv1652	664.986	1.43677	0.105504	13.6182	3.12073e-42	3.53682e-41
Rv0944	127.569	2.96782	0.218076	13.6091	3.53746e-42	3.99802e-41
Rv1380	1017.58	1.48976	0.109492	13.6061	3.68344e-42	4.1515e-41
Rv1942c	493.577	-1.65925	0.122165	-13.5821	5.11718e-42	5.75154e-41
Rv2943	244.161	-2.60969	0.192203	-13.5778	5.42545e-42	6.08127e-41
Rv0748	192.701	-2.75699	0.203192	-13.5684	6.16563e-42	6.892e-41
Rv0387c	189.126	2.15871	0.159113	13.5672	6.27134e-42	6.991e-41
Rv3639c	113.254	4.11762	0.303632	13.5612	6.79929e-42	7.55888e-41
Rv0032	591.123	1.80315	0.13313	13.5443	8.56117e-42	9.49174e-41
Rv1175c	2332.3	-1.01942	0.0755289	-13.497	1.62764e-41	1.79481e-40
Rv0135c	902.709	-1.31819	0.0979935	-13.4518	3.0046e-41	3.29537e-40
Rv1593c	1060.35	-1.77166	0.131863	-13.4357	3.73609e-41	4.08666e-40
Rv0971c	690.114	1.39645	0.103957	13.433	3.87453e-41	4.22676e-40
Rv0836c	121.713	-3.24293	0.241476	-13.4296	4.05482e-41	4.41164e-40
Rv0388c	466.221	1.5129	0.112694	13.4248	4.32621e-41	4.6944e-40
Rv0128	520.217	1.43793	0.10745	13.3823	7.67201e-41	8.30286e-40
Rv3884c	3312.55	1.36718	0.102196	13.3781	8.12334e-41	8.76805e-40
Rv0078A	1896.69	-1.52656	0.114204	-13.3669	9.436e-41	1.0158e-39
Rv1195	16466.6	-2.00341	0.150027	-13.3536	1.12793e-40	1.21104e-39
Rv0354c	287.185	2.23183	0.167217	13.3469	1.23493e-40	1.32244e-39
Rv0588	1967.67	-1.39281	0.104427	-13.3377	1.39707e-40	1.49215e-39
Rv1169c	3329.37	-1.75181	0.131593	-13.3124	1.96125e-40	2.08927e-39
Rv2628	922.113	-2.68901	0.202044	-13.309	2.05138e-40	2.17959e-39
Rv1599	5258.93	1.31322	0.0987904	13.293	2.54189e-40	2.69374e-39
Rv0928	2253.5	1.11316	0.0838778	13.2712	3.40109e-40	3.59493e-39
Rv3409c	2599.11	1.11529	0.0841557	13.2527	4.35432e-40	4.5906e-39
Rv2088	1107.86	1.22701	0.0928625	13.2132	7.36301e-40	7.74255e-39
Rv1990c	103.137	-3.91618	0.296423	-13.2115	7.53552e-40	7.90358e-39
Rv2944	91.9423	-4.37165	0.331277	-13.1964	9.2075e-40	9.63246e-39
Rv1816	765.618	1.20129	0.0910767	13.1899	1.00305e-39	1.04666e-38
Rv3650	170.026	2.41123	0.182816	13.1894	1.01002e-39	1.05125e-38
Rv3323c	1067.47	1.57616	0.120191	13.1138	2.74381e-39	2.84853e-38
Rv1673c	937.169	1.6511	0.126025	13.1014	3.23202e-39	3.33839e-38
Rv2917	230.991	2.05292	0.156999	13.076	4.51393e-39	4.65071e-38
Rv1375	1377.61	-1.07126	0.081934	-13.0747	4.59187e-39	4.7191e-38
Rv0283	8580.66	-1.11182	0.0853241	-13.0305	8.20718e-39	8.4134e-38
Rv0151c	940.725	1.25764	0.0967413	13.0001	1.22233e-38	1.2499e-37
Rv0620	105.835	3.24566	0.249757	12.9953	1.30103e-38	1.32705e-37
Rv1117	1213.52	-1.48124	0.114112	-12.9806	1.57626e-38	1.60378e-37
Rv2634c	318.533	2.08905	0.161109	12.9667	1.88958e-38	1.91778e-37
Rv1121	2411.39	-1.16524	0.0898992	-12.9616	2.02009e-38	2.04516e-37
Rv3322c	728.983	1.55364	0.120122	12.9338	2.8993e-38	2.92078e-37
Rv0755A	102.242	-4.93821	0.3823	-12.9171	3.60408e-38	3.61293e-37
Rv1840c	379.115	1.98806	0.154353	12.88	5.83646e-38	5.81375e-37
Rv2166c	4512	1.39748	0.108501	12.8799	5.84225e-38	5.81375e-37
Rv2021c	553.451	-1.63856	0.127255	-12.8762	6.12479e-38	6.08008e-37
Rv1928c	161.396	-2.27146	0.176934	-12.8379	1.00596e-37	9.96193e-37
Rv1290c	461.47	-1.6222	0.126578	-12.8158	1.33745e-37	1.32126e-36
Rv1444c	335.357	-1.59625	0.124581	-12.8129	1.388e-37	1.36789e-36
Rv1122	1092.78	-1.18915	0.0932211	-12.7562	2.87737e-37	2.81527e-36
Rv0786c	309.432	-1.46791	0.115237	-12.7382	3.62456e-37	3.52941e-36
Rv0331	526.164	-2.76005	0.2171	-12.7133	4.99068e-37	4.83658e-36
Rv1257c	3380.46	1.18773	0.0937112	12.6743	8.20763e-37	7.93534e-36
Rv1179c	830.872	-1.41218	0.111483	-12.6673	8.97924e-37	8.66082e-36
Rv2009	787.672	-4.42734	0.350438	-12.6337	1.37575e-36	1.32384e-35
Rv1889c	192.868	2.05282	0.163113	12.5853	2.54522e-36	2.44341e-35
Rv2436	269.03	-2.03727	0.162017	-12.5745	2.91764e-36	2.79436e-35
Rv2805	199.95	1.90414	0.151674	12.5541	3.77361e-36	3.6057e-35
Rv0455c	2177.28	-1.67962	0.133958	-12.5384	4.60093e-36	4.38594e-35
Rv0306	146.907	2.60191	0.207774	12.5228	5.60053e-36	5.32637e-35
Rv1085c	652.413	1.16668	0.0932561	12.5105	6.53804e-36	6.20353e-35
Rv1659	1058.77	1.25536	0.100408	12.5027	7.21695e-36	6.83182e-35
Rv0114	508.728	-1.59366	0.128028	-12.4478	1.43767e-35	1.35779e-34
Rv0109	206.944	1.97528	0.158758	12.4421	1.54388e-35	1.45474e-34
Rv0267	344.648	2.42235	0.194865	12.4309	1.77593e-35	1.66953e-34
Rv0467	10946.7	-1.99892	0.160891	-12.4241	1.93435e-35	1.81429e-34
Rv3590c	97.7869	-4.60379	0.370576	-12.4233	1.953e-35	1.82758e-34
Rv2934	11280.5	1.18143	0.0951196	12.4205	2.02279e-35	1.88855e-34
Rv1126c	530.081	-1.19138	0.0960121	-12.4086	2.3468e-35	2.18606e-34
Rv3047c	2445.26	1.62675	0.131317	12.388	3.03604e-35	2.8025e-34
Rv0650	86.6947	3.6792	0.297273	12.3765	3.5041e-35	3.22725e-34
Rv3841	18089.2	-1.76669	0.142846	-12.3677	3.90671e-35	3.58995e-34
Rv3167c	576.724	1.62164	0.131356	12.3454	5.15724e-35	4.72843e-34
Rv2211c	2026.59	1.24954	0.10142	12.3205	7.0279e-35	6.42911e-34
Rv1289	656.918	-1.36899	0.111359	-12.2935	9.81343e-35	8.95722e-34
Rv0595c	300.567	-2.10548	0.171343	-12.288	1.05012e-34	9.56363e-34
Rv1138c	408.949	1.57271	0.128355	12.2528	1.62245e-34	1.47103e-33
Rv3058c	1070.92	-1.27751	0.104452	-12.2306	2.13379e-34	1.93035e-33
Rv0784	688.227	1.63437	0.134067	12.1907	3.48508e-34	3.14582e-33
Rv2932	23762.1	1.10682	0.0908847	12.1783	4.05623e-34	3.6533e-33
Rv3491	2103.18	-1.46182	0.120049	-12.1768	4.13016e-34	3.71169e-33
Rv1198	2618.63	-14.415	1.18389	-12.176	4.1738e-34	3.74266e-33
Rv1682	423.994	-2.12751	0.17491	-12.1635	4.86524e-34	4.35311e-33
Rv1922	451.947	-1.5025	0.123547	-12.1614	4.98998e-34	4.45495e-33
Rv2516c	3239.58	-1.59718	0.131508	-12.1451	6.09023e-34	5.42536e-33
Rv0563	4699.79	-1.30341	0.107355	-12.1411	6.39508e-34	5.68452e-33
Rv0302	1600.99	-1.31592	0.108593	-12.118	8.48492e-34	7.50943e-33
Rv3216	273.098	-1.87743	0.154976	-12.1144	8.86375e-34	7.82773e-33
Rv2320c	407.631	-1.46579	0.121029	-12.111	9.233e-34	8.13621e-33
Rv0589	2393.55	-1.43917	0.118913	-12.1027	1.02223e-33	8.98857e-33
Rv1884c	1655.54	-1.22118	0.101292	-12.056	1.80346e-33	1.579e-32
Rv2164c	2621.41	1.3957	0.115837	12.0488	1.96778e-33	1.71917e-32
Rv0204c	1327.58	1.04463	0.0871375	11.9883	4.09039e-33	3.55838e-32
Rv0312	1376.22	1.10974	0.0930079	11.9317	8.08814e-33	7.00629e-32
Rv1955	1267.32	-14.1131	1.18454	-11.9144	9.95677e-33	8.6067e-32
Rv1372	188.165	1.77114	0.14866	11.914	1.00071e-32	8.63191e-32
Rv2103c	680.559	-1.46953	0.123407	-11.9081	1.07454e-32	9.24919e-32
Rv1414	158.985	1.98251	0.16663	11.8977	1.21673e-32	1.04511e-31
Rv0592	856.469	1.59695	0.134284	11.8923	1.29709e-32	1.11179e-31
Rv2750	1067.08	1.19604	0.100901	11.8535	2.06311e-32	1.76098e-31
Rv1648	936.713	1.11845	0.094402	11.8478	2.21041e-32	1.88277e-31
Rv3450c	106.313	-2.53068	0.213761	-11.8389	2.45798e-32	2.08928e-31
Rv2017	822.598	-13.9833	1.18381	-11.8121	3.37947e-32	2.85682e-31
Rv2519	1432.46	-13.9487	1.18089	-11.8121	3.38197e-32	2.85682e-31
Rv1243c	198.118	2.05128	0.173931	11.7936	4.21171e-32	3.54305e-31
Rv2784c	1197.65	-1.23233	0.104521	-11.7902	4.38424e-32	3.6806e-31
Rv3527	427.104	-1.5813	0.134555	-11.752	6.89311e-32	5.76309e-31
Rv0160c	140.18	2.21166	0.188948	11.7051	1.19986e-31	9.97033e-31
Rv2704	899.755	-1.12396	0.0960308	-11.7041	1.21409e-31	1.00681e-30
Rv0564c	533.184	1.29863	0.111198	11.6786	1.64017e-31	1.35464e-30
Rv1524	804.701	1.04637	0.0896356	11.6736	1.73987e-31	1.43407e-30
Rv1043c	1192.06	-13.7852	1.1815	-11.6676	1.86684e-31	1.53563e-30
Rv3711c	1392.38	-1.06153	0.0910058	-11.6644	1.93802e-31	1.59097e-30
Rv1046c	1522.74	-13.8247	1.18658	-11.6508	2.27205e-31	1.86144e-30
ncrMT3949	5792.3	-1.73374	0.148865	-11.6464	2.39384e-31	1.95728e-30
Rv0698	380.505	-1.88924	0.162789	-11.6054	3.86668e-31	3.15521e-30
Rv2835c	396.694	1.33003	0.114744	11.5913	4.56331e-31	3.71623e-30
Rv1550	283.194	1.48516	0.128426	11.5643	6.24744e-31	5.06751e-30
Rv1991A	115.243	-3.58226	0.310235	-11.5469	7.65275e-31	6.19508e-30
Rv3531c	702.708	-2.15512	0.186683	-11.5443	7.88941e-31	6.37402e-30
Rv0605	469.938	-9.71822	0.842167	-11.5395	8.33733e-31	6.72259e-30
Rv0402c	2199.33	1.14504	0.0993205	11.5287	9.45641e-31	7.60989e-30
Rv1748	404.038	1.39766	0.121501	11.5033	1.27016e-30	1.02013e-29
Rv1772	911.603	-1.53985	0.13434	-11.4623	2.03924e-30	1.62502e-29
Rv2711	7300.59	-1.03183	0.0903952	-11.4147	3.53145e-30	2.80864e-29
Rv3252c	20987.5	-1.22091	0.107013	-11.409	3.77048e-30	2.9871e-29
Rv1551	288.016	1.49715	0.13135	11.3982	4.27077e-30	3.37689e-29
Rv1857	1877.42	1.0464	0.0918434	11.3933	4.51728e-30	3.5649e-29
Rv1163	1117.45	-1.08362	0.0952013	-11.3824	5.11582e-30	4.02169e-29
Rv2016	729.441	-13.4746	1.18388	-11.3817	5.15881e-30	4.04768e-29
Rv1586c	580.418	-13.4887	1.18559	-11.3772	5.4332e-30	4.25479e-29
Rv2025c	282.018	-1.71385	0.150794	-11.3655	6.21131e-30	4.85482e-29
Rv3166c	680.948	1.48239	0.130563	11.3538	7.10263e-30	5.54087e-29
Rv1164	661.375	-1.4277	0.125805	-11.3485	7.54432e-30	5.8742e-29
Rv2945c	5256.54	1.37237	0.120973	11.3444	7.90254e-30	6.12972e-29
Rv1866	765.574	1.28187	0.11324	11.32	1.04531e-29	8.09273e-29
Rv3741c	3646.59	-1.88513	0.166853	-11.2981	1.34022e-29	1.03367e-28
Rv2665	1022.89	-13.3825	1.18464	-11.2966	1.36354e-29	1.04967e-28
Rv3063	865.174	1.01208	0.0896151	11.2937	1.41008e-29	1.08346e-28
Rv0275c	534.338	-1.88131	0.166677	-11.2872	1.5186e-29	1.16464e-28
Rv3726	1118.44	-1.35689	0.120601	-11.2511	2.28796e-29	1.75139e-28
Rv1491c	2127.07	1.16837	0.103953	11.2394	2.61166e-29	1.99542e-28
Rv3138	947.335	-1.46594	0.130547	-11.2293	2.92926e-29	2.23391e-28
Rv1943c	171.775	-1.74785	0.155808	-11.218	3.32814e-29	2.52864e-28
Rv1954A	909.566	-13.5302	1.20825	-11.1982	4.16163e-29	3.15603e-28
Rv2020c	759.674	-1.37123	0.122456	-11.1977	4.18274e-29	3.16616e-28
Rv0263c	915.485	1.10445	0.0988029	11.1783	5.208e-29	3.93494e-28
Rv3649	445.447	1.4443	0.129316	11.1687	5.7995e-29	4.37374e-28
Rv2439c	798.861	1.41421	0.126636	11.1676	5.87674e-29	4.42382e-28
Rv3486	235.906	-1.64947	0.147859	-11.1557	6.71471e-29	5.04531e-28
Rv3011c	687.517	1.03143	0.0924844	11.1525	6.96204e-29	5.22153e-28
Rv3276c	1790.55	1.05124	0.0942827	11.1499	7.16893e-29	5.36683e-28
Rv0480c	523.529	-1.71365	0.153713	-11.1483	7.29689e-29	5.45262e-28
Rv0975c	1771.1	1.3943	0.12509	11.1464	7.45424e-29	5.56001e-28
Rv3517	119.242	-2.39868	0.215243	-11.1441	7.65461e-29	5.69905e-28
Rv1187	194.428	-1.79963	0.161846	-11.1194	1.00911e-28	7.49942e-28
Rv0671	1406.62	-1.05496	0.0949216	-11.114	1.07193e-28	7.9518e-28
Rv1158c	946.533	1.20873	0.108766	11.1132	1.08271e-28	8.01714e-28
Rv0840c	551.364	1.07099	0.0967367	11.0712	1.73096e-28	1.2794e-27
Rv1576c	448.854	-13.1169	1.18699	-11.0506	2.17685e-28	1.60606e-27
Rv0190	1023.16	-1.40021	0.126711	-11.0504	2.18165e-28	1.60671e-27
Rv0775	1047.08	1.01178	0.0916845	11.0354	2.57888e-28	1.89583e-27
Rv0960	398.103	-1.7731	0.160803	-11.0265	2.84765e-28	2.08964e-27
Rv3856c	2356.04	-1.00079	0.0907835	-11.0239	2.93163e-28	2.14741e-27
Rv0118c	855.164	-1.29758	0.117886	-11.0071	3.53076e-28	2.57701e-27
Rv3190c	804.119	-12.9754	1.18136	-10.9834	4.5906e-28	3.33862e-27
Rv1582c	421.693	-13.028	1.18668	-10.9785	4.84657e-28	3.5185e-27
Rv1096	1644.63	-1.04492	0.0952272	-10.9729	5.15697e-28	3.7372e-27
Rv1569	600.155	1.38532	0.126285	10.9697	5.34208e-28	3.86448e-27
Rv2008c	82.3627	-2.9578	0.269666	-10.9684	5.4237e-28	3.91658e-27
Rv1214c	293.862	1.30243	0.118823	10.9611	5.87889e-28	4.23779e-27
Rv2018	444.533	-12.9552	1.18344	-10.947	6.86476e-28	4.93102e-27
Rv1048c	564.464	-11.2586	1.03035	-10.9269	8.57202e-28	6.14655e-27
Rv0264c	602.629	1.20616	0.110628	10.9028	1.11752e-27	7.98511e-27
Rv2268c	312.657	1.35122	0.124111	10.8872	1.32692e-27	9.46477e-27
Rv0397A	382.357	1.96761	0.180755	10.8855	1.35172e-27	9.62482e-27
Rv3452	443.331	-1.19527	0.11007	-10.8591	1.8047e-27	1.28055e-26
Rv1918c	1026.22	-1.26338	0.116412	-10.8527	1.9362e-27	1.37147e-26
Rv3008	347.736	-1.35795	0.125356	-10.8328	2.40783e-27	1.69964e-26
Rv3215	329.221	-1.36428	0.125943	-10.8326	2.41297e-27	1.70033e-26
Rv0829	55.7114	4.05146	0.374015	10.8323	2.41875e-27	1.70147e-26
Rv1957	595.535	-12.8158	1.18409	-10.8233	2.66972e-27	1.87478e-26
Rv1856c	2299.89	1.16366	0.107587	10.816	2.89231e-27	2.0276e-26
Rv1103c	180.857	-2.21188	0.20462	-10.8097	3.09681e-27	2.16724e-26
Rv3516	342.941	-1.59512	0.147732	-10.7974	3.54051e-27	2.46928e-26
Rv2725c	5334.16	1.23575	0.114517	10.7909	3.7987e-27	2.64483e-26
Rv3282	1341.96	-1.02647	0.0953205	-10.7687	4.84022e-27	3.36424e-26
Rv1476	386.17	-1.16817	0.108601	-10.7565	5.52273e-27	3.82559e-26
Rv1994c	414.987	-1.85131	0.172183	-10.752	5.79747e-27	4.0091e-26
Rv3142c	597.513	-1.32375	0.123125	-10.7513	5.84188e-27	4.03297e-26
Rv3405c	281.234	-1.66173	0.154609	-10.7479	6.0595e-27	4.17614e-26
Rv1182	1120.68	1.21887	0.113461	10.7427	6.4171e-27	4.41514e-26
Rv0268c	660.097	-12.6837	1.18263	-10.7249	7.77508e-27	5.34046e-26
Rv1733c	1353.47	-1.97907	0.185091	-10.6924	1.10471e-26	7.57516e-26
Rv2059	361.007	-1.53018	0.14321	-10.6849	1.19806e-26	8.18774e-26
Rv3367	970.41	1.11042	0.104183	10.6584	1.59349e-26	1.08538e-25
Rv2763c	711.506	1.09454	0.102713	10.6562	1.63082e-26	1.10896e-25
Rv2464c	407.069	-1.5524	0.145691	-10.6554	1.64485e-26	1.11664e-25
Rv3612c	465.683	-12.6253	1.18494	-10.6548	1.65525e-26	1.12183e-25
Rv0257	93.0195	-2.7425	0.257427	-10.6535	1.67953e-26	1.1364e-25
Rv3554	2044.39	-1.05782	0.0994727	-10.6343	2.064e-26	1.39192e-25
Rv3370c	1466.34	1.24043	0.116804	10.6197	2.41326e-26	1.61942e-25
Rv1956	468.339	-12.5291	1.18408	-10.5813	3.63925e-26	2.43014e-25
Rv2297	368.051	-1.38777	0.131337	-10.5665	4.26243e-26	2.83699e-25
Rv0193c	233.842	-1.6737	0.158483	-10.5607	4.53176e-26	3.01133e-25
Rv1577c	293.893	-12.5061	1.18443	-10.5587	4.62994e-26	3.07157e-25
Rv2827c	514.448	-12.4997	1.18405	-10.5567	4.73007e-26	3.12783e-25
Rv2659c	310.401	-12.5367	1.18846	-10.5486	5.15387e-26	3.40256e-25
Rv2513	491.003	-12.482	1.18385	-10.5436	5.44004e-26	3.58568e-25
Rv2104c	192.815	-1.79132	0.169949	-10.5403	5.62935e-26	3.70447e-25
Rv1585c	298.194	-12.5282	1.18968	-10.5308	6.2306e-26	4.09354e-25
Rv1862	429.207	-1.31004	0.124815	-10.4959	9.02611e-26	5.91116e-25
Rv3410c	1662.39	1.03813	0.0989218	10.4944	9.16317e-26	5.9913e-25
Rv0106	186.487	-1.65592	0.157871	-10.4891	9.69568e-26	6.32934e-25
Rv1619	874.897	1.10271	0.105141	10.4879	9.8215e-26	6.40123e-25
Rv3463	1327.9	-1.66449	0.158832	-10.4796	1.0723e-25	6.97766e-25
Rv2527	1765.97	-1.58056	0.150828	-10.4792	1.07653e-25	6.994e-25
Rv3320c	1848.5	1.02511	0.0978782	10.4733	1.14579e-25	7.43214e-25
Rv2548	200.208	-1.75052	0.167167	-10.4717	1.16553e-25	7.54822e-25
Rv0359	240.337	1.53561	0.146812	10.4597	1.32296e-25	8.55417e-25
Rv0367c	248.863	-1.44918	0.138706	-10.4479	1.49865e-25	9.67484e-25
Rv1526c	545.44	1.35804	0.130027	10.4443	1.55559e-25	1.00265e-24
Rv1822	548.005	-1.26435	0.121345	-10.4194	2.02142e-25	1.2988e-24
Rv1730c	917.64	-1.03545	0.0996954	-10.3862	2.86661e-25	1.83319e-24
Rv1847	1224.72	-1.04132	0.100277	-10.3844	2.91855e-25	1.86348e-24
Rv3173c	1822.66	-1.19759	0.115374	-10.3801	3.05602e-25	1.94822e-24
Rv0239	532.58	-12.2949	1.18524	-10.3733	3.27835e-25	2.08669e-24
Rv1873	117.151	2.25959	0.218137	10.3586	3.82574e-25	2.43131e-24
Rv2080	315.668	-1.29844	0.125745	-10.326	5.3745e-25	3.39968e-24
Rv0630c	518.045	1.30367	0.126549	10.3017	6.92348e-25	4.37273e-24
Rv3515c	740.397	-1.58075	0.154393	-10.2385	1.3324e-24	8.3892e-24
Rv1691	358.481	1.25818	0.123447	10.1921	2.15098e-24	1.35015e-23
Rv0469	5498.05	-1.41607	0.139052	-10.1837	2.34434e-24	1.46701e-23
Rv2305	444.183	1.17897	0.115786	10.1823	2.37937e-24	1.48665e-23
Rv0035	377.011	1.15824	0.113753	10.1821	2.38377e-24	1.48712e-23
Rv1321	829.678	-1.06959	0.105074	-10.1794	2.45142e-24	1.52467e-23
Rv1656	631.774	1.65222	0.162362	10.1762	2.53377e-24	1.57109e-23
Rv0327c	239.152	-1.94227	0.191218	-10.1574	3.07293e-24	1.89963e-23
Rv1541c	256.764	1.66254	0.163863	10.1459	3.45508e-24	2.12942e-23
Rv0930	842.346	1.01321	0.0999227	10.1399	3.67502e-24	2.26155e-23
Rv1654	976.226	1.3304	0.131305	10.1322	3.97756e-24	2.44404e-23
Rv2590	28952.6	-1.03834	0.10251	-10.1291	4.10275e-24	2.51718e-23
Rv0305c	570.294	1.03865	0.102549	10.1283	4.13819e-24	2.53511e-23
Rv2015c	725.803	1.45072	0.143601	10.1024	5.38894e-24	3.29145e-23
Rv0368c	109.523	1.91549	0.189621	10.1017	5.42994e-24	3.31153e-23
Rv3613c	583.41	-4.76072	0.471605	-10.0947	5.82912e-24	3.54967e-23
Rv3767c	751.826	-1.33658	0.132659	-10.0753	7.10614e-24	4.31444e-23
Rv1168c	7651.69	-1.34711	0.134068	-10.0479	9.37998e-24	5.66968e-23
Rv1385	332.093	1.52009	0.151425	10.0386	1.03148e-23	6.22549e-23
Rv1882c	845.65	-1.05722	0.105319	-10.0382	1.03522e-23	6.23887e-23
Rv2823c	284.803	-11.8663	1.18277	-10.0326	1.09576e-23	6.59395e-23
Rv0590	1376.24	-1.38366	0.138052	-10.0227	1.21109e-23	7.27721e-23
Rv3797	2702.43	-1.05817	0.105841	-9.9977	1.55973e-23	9.34462e-23
Rv3427c	672.18	-11.8466	1.18531	-9.99449	1.61113e-23	9.63846e-23
Rv1937	350.223	-1.23465	0.123605	-9.9887	1.70808e-23	1.02035e-22
Rv0099	798.052	-1.27534	0.127763	-9.98206	1.82635e-23	1.0894e-22
Rv3382c	831.702	-1.20848	0.121125	-9.97709	1.92015e-23	1.14368e-22
Rv2596	377.228	-1.15188	0.11557	-9.96699	2.12568e-23	1.26426e-22
Rv2478c	58.4911	-3.46021	0.347515	-9.957	2.35037e-23	1.39585e-22
Rv0559c	2090.43	-1.25207	0.12576	-9.95597	2.37497e-23	1.40841e-22
Rv3566A	59.217	-3.81076	0.382932	-9.95153	2.48341e-23	1.47058e-22
Rv2826c	320.336	-11.7603	1.18405	-9.9323	3.01227e-23	1.77859e-22
Rv2767c	431.913	1.77639	0.17897	9.92562	3.2211e-23	1.89915e-22
Rv2123	329.136	1.49863	0.151034	9.92245	3.32484e-23	1.95748e-22
Rv2340c	707.251	1.41455	0.142818	9.90462	3.97461e-23	2.33666e-22
Rv1760	402.991	1.08794	0.109877	9.90149	4.10131e-23	2.40768e-22
Rv2658c	181.931	-11.7484	1.18872	-9.8833	4.91868e-23	2.88336e-22
Rv1288	896.255	-1.29611	0.131214	-9.87783	5.19454e-23	3.04071e-22
Rv2964	357.273	-1.06329	0.107653	-9.87696	5.23986e-23	3.06284e-22
Rv1246c	218.372	-1.45998	0.148046	-9.86166	6.10299e-23	3.56226e-22
Rv0615	276.21	-11.6701	1.18478	-9.85001	6.85358e-23	3.99466e-22
Rv0468	3486.64	-1.59653	0.162322	-9.83557	7.91157e-23	4.60474e-22
Rv3845	54.0401	-5.21175	0.530025	-9.83302	8.11476e-23	4.71627e-22
Rv3813c	1229.5	1.04317	0.106163	9.82609	8.6932e-23	5.0381e-22
Rv3081	948.2	-1.11262	0.113239	-9.82539	8.75329e-23	5.06574e-22
Rv0088	1219.22	-1.34617	0.137084	-9.8201	9.22518e-23	5.32372e-22
Rv2571c	553.985	1.38725	0.141271	9.81977	9.25521e-23	5.33351e-22
Rv2494	532.698	-1.17578	0.119824	-9.81261	9.9368e-23	5.71016e-22
Rv2348c	897.377	2.59524	0.265361	9.78002	1.37185e-22	7.85012e-22
Rv2745c	4714.65	-1.18768	0.12162	-9.76553	1.5829e-22	9.03247e-22
Rv1514c	273.392	1.20514	0.123494	9.75865	1.69403e-22	9.63967e-22
Rv3385c	221.237	-1.60378	0.164364	-9.75753	1.71271e-22	9.73239e-22
Rv2818c	151.955	-11.5545	1.18585	-9.74367	1.96324e-22	1.11405e-21
Rv2972c	470.874	1.18595	0.121779	9.7385	2.06575e-22	1.17059e-21
Rv0379	74.339	2.33912	0.240752	9.71586	2.58059e-22	1.46031e-21
Rv2064	488.627	1.05315	0.108402	9.7152	2.59738e-22	1.46777e-21
Rv1890c	252.537	1.25703	0.129817	9.68309	3.55798e-22	2.00228e-21
Rv1443c	247.235	-11.4149	1.18277	-9.65098	4.86875e-22	2.71003e-21
Rv2624c	3027.27	1.48047	0.15341	9.65038	4.89747e-22	2.7223e-21
Rv0769	1259.2	-1.23119	0.127677	-9.64302	5.26191e-22	2.91693e-21
Rv2303c	131.371	-1.62991	0.169527	-9.61442	6.94998e-22	3.83707e-21
Rv0209	270.888	1.29608	0.134846	9.61158	7.14448e-22	3.93912e-21
Rv2689c	360.674	1.16937	0.12176	9.60389	7.69802e-22	4.23287e-21
alaV	282.644	1.43024	0.149038	9.59646	8.27348e-22	4.54318e-21
Rv1409	1972.13	1.0552	0.110115	9.58264	9.4598e-22	5.18067e-21
Rv1995	188.912	-2.02609	0.211737	-9.5689	1.08047e-21	5.90927e-21
Rv2963	753.95	-1.09555	0.114662	-9.55459	1.24074e-21	6.77671e-21
Rv2819c	132.845	-11.3607	1.18952	-9.55068	1.28842e-21	7.02776e-21
Rv1314c	291.361	-1.3166	0.138265	-9.52227	1.69442e-21	9.18093e-21
Rv1578c	128.41	-11.3122	1.18819	-9.52047	1.7239e-21	9.32827e-21
Rv1045	219.81	-11.2955	1.18717	-9.5146	1.82416e-21	9.85774e-21
Rv2019	142.458	-11.3328	1.19114	-9.51417	1.83162e-21	9.88492e-21
Rv1579c	128.023	-11.3076	1.18909	-9.50949	1.91593e-21	1.03263e-20
Rv0115	519.279	-1.17629	0.123908	-9.49324	2.23961e-21	1.20549e-20
Rv2517c	608.592	-1.50813	0.158937	-9.48885	2.33608e-21	1.25576e-20
Rv1382	332.939	1.3172	0.138844	9.4869	2.38009e-21	1.27773e-20
Rv2801A	74.4061	2.2071	0.232767	9.48201	2.49429e-21	1.33728e-20
Rv3750c	817.724	-1.57084	0.165697	-9.4802	2.53793e-21	1.35889e-20
Rv0347	201.397	-11.2657	1.18877	-9.47676	2.6231e-21	1.40265e-20
Rv0399c	238.572	-11.2056	1.18403	-9.46397	2.96459e-21	1.58318e-20
Rv1322	288.64	-1.07498	0.113797	-9.44648	3.5043e-21	1.86896e-20
Rv1189	54.4996	-2.40578	0.25558	-9.41302	4.82092e-21	2.5678e-20
Rv0113	617.066	-1.19146	0.126618	-9.40984	4.96901e-21	2.64323e-20
Rv0624	216.594	-11.1552	1.18621	-9.40406	5.24969e-21	2.78527e-20
Rv3526	1826.46	-1.25566	0.133703	-9.39138	5.92166e-21	3.13771e-20
Rv0090	155.631	1.67825	0.178754	9.3886	6.0805e-21	3.2177e-20
Rv2543	86.1496	-2.14853	0.228878	-9.38722	6.16026e-21	3.25568e-20
Rv0260c	268.283	1.91857	0.204505	9.38154	6.50145e-21	3.43156e-20
Rv1684	339.526	-1.05394	0.112344	-9.38135	6.51324e-21	3.43334e-20
Rv2664	300.835	-11.0993	1.18382	-9.37586	6.86127e-21	3.60477e-20
Rv3190A	236.341	-11.157	1.19056	-9.37127	7.16661e-21	3.7535e-20
Rv2824c	169.753	-11.1291	1.18777	-9.3698	7.26698e-21	3.80119e-20
Rv2821c	169.598	-11.1031	1.18573	-9.36395	7.68126e-21	4.01274e-20
Rv2129c	558.378	-1.1787	0.126212	-9.33906	9.71942e-21	5.05807e-20
Rv3314c	344.696	1.03886	0.111348	9.3299	1.05969e-20	5.50068e-20
Rv3389c	1035.17	1.01932	0.109324	9.32381	1.12241e-20	5.81885e-20
Rv0033	66.5195	3.3678	0.361353	9.31996	1.16379e-20	6.02573e-20
Rv0874c	178.064	-11.0691	1.18781	-9.31892	1.17528e-20	6.0775e-20
Rv3903c	182.701	-1.51078	0.162146	-9.31737	1.19261e-20	6.15928e-20
Rv2695	103.769	1.76237	0.189337	9.30814	1.3009e-20	6.70163e-20
Rv1962c	202.865	-1.69286	0.182193	-9.29159	1.52e-20	7.80076e-20
Rv3324A	150.411	7.84889	0.845117	9.28735	1.58183e-20	8.10786e-20
Rv3539	226.159	1.222	0.131657	9.28169	1.66811e-20	8.53939e-20
Rv1399c	231.794	-10.9664	1.18405	-9.2618	2.01019e-20	1.02648e-19
Rv0362	808.601	-1.08834	0.117565	-9.25741	2.09444e-20	1.06683e-19
Rv1875	742.914	-1.46669	0.158477	-9.25493	2.1438e-20	1.09061e-19
Rv3860	434.631	1.00862	0.109017	9.25198	2.20379e-20	1.11974e-19
Rv0649	71.2678	3.70173	0.400239	9.24879	2.27055e-20	1.15222e-19
Rv3601c	941.646	1.1913	0.128818	9.24797	2.28796e-20	1.15961e-19
Rv3530c	319.639	-1.63688	0.177355	-9.22941	2.72136e-20	1.37245e-19
Rv2911	568.072	1.09147	0.118282	9.22771	2.76482e-20	1.39265e-19
Rv1600	3488.3	1.0188	0.110829	9.19254	3.83668e-20	1.92542e-19
Rv0394c	174.926	-10.8829	1.18415	-9.19048	3.91101e-20	1.96031e-19
Rv2633c	624.152	-1.13403	0.123463	-9.18515	4.1095e-20	2.05707e-19
Rv2255c	195.315	-10.8817	1.18692	-9.16809	4.81484e-20	2.40153e-19
Rv2055c	75.2543	-2.52892	0.276021	-9.16205	5.09187e-20	2.53661e-19
Rv2540c	4161.3	1.04035	0.1136	9.15802	5.28586e-20	2.63004e-19
Rv1042c	142.502	-10.8424	1.18784	-9.12784	6.98826e-20	3.45601e-19
Rv1188	98.2717	-1.82058	0.199776	-9.11313	8.00414e-20	3.94407e-19
Rv2282c	185.615	1.23812	0.135976	9.10544	8.59142e-20	4.22325e-19
Rv3547	241.296	-1.26633	0.139278	-9.09213	9.71131e-20	4.75656e-19
Rv2820c	107.057	-10.8026	1.18866	-9.08803	1.00851e-19	4.93373e-19
Rv1674c	406.097	1.17269	0.129176	9.07829	1.10297e-19	5.38937e-19
Rv0912	353.991	1.16649	0.128553	9.07399	1.14741e-19	5.59982e-19
Rv1953	148.177	-10.7475	1.18549	-9.06583	1.2366e-19	6.0279e-19
Rv2351c	566.9	1.26986	0.140239	9.05495	1.36631e-19	6.64427e-19
Rv1865c	243.031	1.33143	0.147342	9.03633	1.62014e-19	7.86926e-19
Rv2647	146.161	-10.7036	1.1847	-9.0349	1.64156e-19	7.96381e-19
Rv3098c	115.759	-1.9412	0.215062	-9.02624	1.77674e-19	8.59673e-19
Rv0261c	352.671	1.19868	0.132892	9.01994	1.88199e-19	9.06554e-19
Rv1864c	357.301	1.16614	0.129306	9.01843	1.90805e-19	9.18023e-19
Rv1867	603.721	1.01142	0.112204	9.0141	1.98497e-19	9.53907e-19
Rv3163c	1002.56	1.14475	0.127031	9.01155	2.03171e-19	9.75219e-19
Rv0616A	274.515	-1.53039	0.16997	-9.00392	2.17792e-19	1.04295e-18
Rv1581c	85.3645	-10.7248	1.19228	-8.99521	2.35774e-19	1.1251e-18
Rv3902c	156.146	-10.6537	1.18477	-8.99218	2.42377e-19	1.15525e-18
Rv2662	451.937	-10.6321	1.18624	-8.96284	3.16417e-19	1.5064e-18
Rv1637c	1361.02	1.04097	0.116215	8.95722	3.32979e-19	1.5834e-18
Rv3309c	130.167	-1.51149	0.168905	-8.94876	3.59491e-19	1.70549e-18
Rv2734	140.806	-10.603	1.18621	-8.93859	3.94175e-19	1.86787e-18
Rv1494	322.419	1.18903	0.133038	8.93749	3.98125e-19	1.8844e-18
Rv1958c	131.133	-10.6052	1.18816	-8.92572	4.42823e-19	2.09111e-18
Rv3739c	323.376	-1.41876	0.158991	-8.92353	4.51672e-19	2.13043e-18
Rv1745c	76.917	1.99775	0.223879	8.92335	4.52407e-19	2.13143e-18
Rv3431c	171.687	-10.5943	1.18897	-8.91045	5.08261e-19	2.38906e-18
Rv2811	45.7232	-3.39234	0.38107	-8.90213	5.47853e-19	2.5722e-18
Rv0604	148.961	-10.5605	1.18663	-8.89952	5.60891e-19	2.63039e-18
Rv0081	574.071	-1.36165	0.153575	-8.86634	7.55877e-19	3.53667e-18
Rv2651c	180.995	-10.53	1.19026	-8.84682	9.00472e-19	4.19877e-18
Rv0593	542.116	1.3236	0.150041	8.82157	1.12866e-18	5.23883e-18
Rv2035	682.173	-1.12413	0.12746	-8.81948	1.1499e-18	5.33136e-18
Rv2331	140.394	-1.85084	0.210054	-8.81125	1.23763e-18	5.73161e-18
Rv2646	139.707	-10.4291	1.18596	-8.79383	1.44546e-18	6.67137e-18
Rv2694c	2051.38	-1.25913	0.143187	-8.79358	1.44874e-18	6.67892e-18
Rv0456A	47.03	-4.12837	0.469681	-8.78973	1.49915e-18	6.90352e-18
Rv1227c	271.86	-1.28881	0.146676	-8.78675	1.5395e-18	7.07777e-18
Rv3122	649.868	1.33647	0.152161	8.78323	1.58852e-18	7.29038e-18
Rv1985c	496.703	-1.10807	0.126432	-8.76415	1.88183e-18	8.61713e-18
Rv1472	1767.05	-1.25708	0.143507	-8.75976	1.9567e-18	8.94993e-18
MTS1082	86.3973	-10.4025	1.19243	-8.72381	2.68988e-18	1.22349e-17
Rv2802c	387.735	1.16329	0.133489	8.71445	2.92173e-18	1.32747e-17
Rv2560	314.482	1.24581	0.143133	8.7039	3.20661e-18	1.45366e-17
Rv2281	394.934	-1.11369	0.127978	-8.70217	3.25596e-18	1.4744e-17
Rv2466c	3726.72	-1.12724	0.129577	-8.69937	3.33728e-18	1.50954e-17
Rv3165c	246.127	1.40812	0.162011	8.6915	3.57694e-18	1.61616e-17
Rv3595c	1301.43	1.07348	0.123656	8.6812	3.91604e-18	1.76351e-17
Rv1062	417.64	1.12092	0.129502	8.65564	4.90135e-18	2.2048e-17
Rv0591	998.063	1.09252	0.126333	8.64787	5.24683e-18	2.35501e-17
Rv3345c	65.6171	2.57974	0.298562	8.64057	5.5934e-18	2.50781e-17
Rv1802	225.41	-1.27881	0.148205	-8.62869	6.20578e-18	2.77932e-17
Rv1115	191.471	-1.5363	0.178388	-8.61214	7.17106e-18	3.20459e-17
Rv1584c	64.364	-10.3177	1.19895	-8.60566	7.58795e-18	3.38348e-17
Rv2825c	98.9148	-10.253	1.19335	-8.59174	8.56637e-18	3.81143e-17
Rv0621	108.919	-10.2166	1.18992	-8.58593	9.01063e-18	4.00472e-17
Rv3312c	414.611	-1.26792	0.14769	-8.58504	9.08076e-18	4.0315e-17
Rv0256c	632.021	1.17048	0.136405	8.58091	9.41253e-18	4.17425e-17
Rv2663	243.984	-10.2266	1.1921	-8.57866	9.59811e-18	4.25193e-17
Rv2094c	2186.14	-1.03615	0.120847	-8.57409	9.98734e-18	4.41956e-17
Rv0634A	640.203	-1.03678	0.120964	-8.57098	1.02611e-17	4.53577e-17
Rv0348	103.993	-10.1747	1.18783	-8.56577	1.07356e-17	4.74038e-17
Rv1947	498.814	1.13076	0.132204	8.55321	1.19714e-17	5.27466e-17
Rv1044	113.973	-10.1732	1.18956	-8.55204	1.20931e-17	5.32251e-17
Rv3294c	64.551	2.4447	0.285892	8.55113	1.21892e-17	5.35326e-17
Rv1929c	426.489	-1.49172	0.174577	-8.54474	1.28823e-17	5.65159e-17
Rv3697c	291.701	-1.12586	0.131767	-8.54429	1.29331e-17	5.66776e-17
Rv0619	75.6871	2.19344	0.257058	8.53289	1.42735e-17	6.23509e-17
Rv3506	452.363	1.43096	0.167697	8.53297	1.42637e-17	6.23509e-17
Rv1976c	505.632	1.00853	0.118382	8.51934	1.60467e-17	6.98727e-17
Rv2645	113.42	-10.111	1.1884	-8.50804	1.76896e-17	7.67804e-17
Rv1505c	1590.39	1.01373	0.119492	8.48363	2.18266e-17	9.42354e-17
Rv2324	250.407	-1.11426	0.131357	-8.48266	2.20109e-17	9.49306e-17
Rv3189	125.362	-10.1002	1.19073	-8.48237	2.20655e-17	9.50656e-17
Rv3572	372.786	-1.38299	0.163116	-8.4786	2.2792e-17	9.80922e-17
Rv3371	4795.81	1.15772	0.136554	8.47806	2.28977e-17	9.84433e-17
Rv3291c	109.914	-1.59866	0.18877	-8.46883	2.4788e-17	1.06123e-16
Rv0991c	2380.8	-1.10177	0.130481	-8.44394	3.06829e-17	1.30948e-16
Rv2473	328.326	-1.31331	0.155573	-8.44179	3.12517e-17	1.33236e-16
Rv2822c	76.9331	-10.0745	1.19378	-8.43917	3.19593e-17	1.36111e-16
Rv1705c	439.921	1.24691	0.147814	8.43571	3.29209e-17	1.39914e-16
Rv3914	997.409	-1.15058	0.136811	-8.41	4.09999e-17	1.73526e-16
Rv2076c	65.435	-10.0755	1.19876	-8.40491	4.28189e-17	1.81038e-16
Rv0538	1309.41	1.07459	0.127953	8.39835	4.52814e-17	1.91053e-16
Rv1767	341.113	-1.05659	0.125897	-8.3925	4.75903e-17	2.0038e-16
Rv2872	300.31	1.25501	0.149682	8.38455	5.09191e-17	2.14175e-16
Rv3766	253.874	-1.2208	0.145698	-8.37895	5.34014e-17	2.24385e-16
Rv0612	213.805	-1.40288	0.167964	-8.35225	6.6972e-17	2.79697e-16
Rv2492	192.432	1.16101	0.139112	8.34585	7.07042e-17	2.94661e-16
Rv0658c	836.716	-1.14317	0.137304	-8.32584	8.3732e-17	3.47181e-16
Rv0832	92.978	-9.94252	1.19447	-8.32378	8.51982e-17	3.52902e-16
Rv0850	54.6757	-7.10897	0.856113	-8.30378	1.00853e-16	4.1648e-16
Rv2749	418.498	1.0425	0.125728	8.29168	1.11656e-16	4.60157e-16
Rv3706c	246.967	-1.43562	0.173723	-8.26383	1.41077e-16	5.80234e-16
Rv1706c	297.016	1.08145	0.131327	8.23475	1.79935e-16	7.38566e-16
Rv0080	2825.16	-1.37908	0.167639	-8.22647	1.92805e-16	7.89013e-16
Rv2485c	207.743	1.5084	0.183473	8.22137	2.01197e-16	8.22529e-16
Rv3372	1091.66	1.28699	0.156596	8.21855	2.05975e-16	8.40377e-16
Rv2321c	116.812	-1.74041	0.21203	-8.20831	2.24314e-16	9.12465e-16
Rv3771c	50.8992	-2.65951	0.324044	-8.20724	2.26335e-16	9.19769e-16
Rv1990A	82.2049	-9.75096	1.1925	-8.17692	2.91202e-16	1.17867e-15
Rv0998	950.186	1.04202	0.12791	8.14651	3.74571e-16	1.50566e-15
Rv0580c	243.566	-1.37265	0.16858	-8.14241	3.87487e-16	1.55605e-15
Rv3477	1773.51	-1.22505	0.15047	-8.1415	3.90404e-16	1.56622e-15
Rv1116A	224.267	1.38913	0.170774	8.13428	4.14385e-16	1.65754e-15
Rv0515	45.9078	-3.57758	0.441046	-8.11158	4.99652e-16	1.98499e-15
Rv2452c	117.628	-1.92265	0.237201	-8.10557	5.24982e-16	2.08359e-15
Rv2308	308.732	1.05962	0.130739	8.10486	5.28055e-16	2.09375e-15
Rv0213c	290.998	1.15395	0.142538	8.09576	5.69079e-16	2.24767e-15
Rv1441c	263.702	1.21233	0.149909	8.08712	6.10923e-16	2.40716e-15
Rv1112	295.293	1.07275	0.133418	8.04054	8.94445e-16	3.49219e-15
Rv0488	210.716	-1.50495	0.187268	-8.03638	9.25349e-16	3.60595e-15
Rv3394c	322.586	1.21622	0.151437	8.03119	9.65306e-16	3.75806e-15
Rv1167c	1679.04	-1.20452	0.150591	-7.9986	1.2584e-15	4.8805e-15
Rv2023c	102.18	-9.50446	1.18891	-7.99426	1.30358e-15	5.04612e-15
Rv0403c	219.028	1.10849	0.138807	7.98581	1.39603e-15	5.39886e-15
Rv1662	552.504	1.02151	0.12813	7.97243	1.55583e-15	6.01118e-15
Rv1741	78.2888	-9.52163	1.19581	-7.96247	1.68636e-15	6.49088e-15
valT	43.6947	-3.09268	0.388856	-7.95328	1.81644e-15	6.97263e-15
Rv1580c	38.9235	-9.59033	1.20618	-7.95099	1.85031e-15	7.09515e-15
Rv3428c	49.9842	-9.52074	1.19774	-7.94891	1.88164e-15	7.20853e-15
Rv3822	6519.4	-1.04064	0.131124	-7.9363	2.08296e-15	7.96483e-15
Rv3387	59.3047	-9.48246	1.19522	-7.93365	2.1279e-15	8.12905e-15
Rv2817c	37.2489	-9.5267	1.2042	-7.91125	2.54823e-15	9.70755e-15
Rv2655c	56.0333	-9.42942	1.19419	-7.89611	2.87746e-15	1.09413e-14
Rv2871	68.0273	2.27185	0.28821	7.88262	3.2059e-15	1.21562e-14
Rv3183	211.414	-1.51036	0.191996	-7.86665	3.64252e-15	1.37606e-14
Rv1583c	37.1315	-9.52278	1.21183	-7.8582	3.89703e-15	1.46813e-14
Rv0863	635.405	-1.14386	0.145991	-7.83512	4.68388e-15	1.75323e-14
Rv2311	23.3485	-4.4262	0.564936	-7.83487	4.69341e-15	1.75519e-14
Rv1137c	44.8742	-2.59459	0.331231	-7.83316	4.75769e-15	1.7776e-14
Rv2085	45.8442	-9.35656	1.1975	-7.8134	5.56654e-15	2.076e-14
Rv1247c	345.171	-1.11252	0.142528	-7.8056	5.92208e-15	2.20658e-14
Rv1605	1406.88	1.07312	0.137497	7.80464	5.96703e-15	2.2213e-14
Rv3182	331.478	-1.22123	0.156547	-7.80102	6.14105e-15	2.284e-14
Rv2437	97.9791	-1.60462	0.205804	-7.79683	6.34834e-15	2.35895e-14
Rv3636	54.59	-9.34842	1.20029	-7.78846	6.783e-15	2.51817e-14
Rv0344c	243.797	1.39015	0.178739	7.77752	7.39575e-15	2.74315e-14
Rv1519	273.76	1.33197	0.171332	7.77421	7.59207e-15	2.81086e-14
Rv1952	54.2547	-9.26673	1.19526	-7.75288	8.98293e-15	3.3078e-14
Rv3571	596.405	-1.36992	0.17688	-7.74488	9.5673e-15	3.51663e-14
Rv1573	32.6025	-9.33234	1.20593	-7.73869	1.00443e-14	3.68863e-14
MTS2823	103243	-1.17527	0.152024	-7.73081	1.06862e-14	3.91731e-14
Rv2600	242.508	-1.08023	0.139957	-7.71829	1.17904e-14	4.31046e-14
Rv1379	710.146	1.24772	0.16201	7.7015	1.34482e-14	4.89025e-14
Rv2100	60.7338	-9.18561	1.19302	-7.69944	1.36662e-14	4.9651e-14
Rv2644c	50.104	-9.19632	1.19471	-7.69754	1.38715e-14	5.03074e-14
Rv3188	75.871	-9.1768	1.19536	-7.67702	1.62829e-14	5.90002e-14
Rv2376c	1737.7	-1.25774	0.163897	-7.67398	1.66746e-14	6.02591e-14
Rv3366	332.288	-1.42526	0.186447	-7.64432	2.10056e-14	7.57091e-14
Rv2312	43.2482	-9.20561	1.20569	-7.63513	2.25586e-14	8.12348e-14
Rv3386	52.5792	-9.11162	1.19526	-7.62311	2.47639e-14	8.89409e-14
Rv3740c	4153.04	-1.11042	0.146255	-7.59238	3.14083e-14	1.12331e-13
Rv0814c	412.918	-1.43881	0.189649	-7.58671	3.28142e-14	1.17132e-13
Rv2829c	292.828	-1.47501	0.194629	-7.57857	3.49382e-14	1.24605e-13
Rv2023A	72.5097	-9.1083	1.20251	-7.57441	3.60752e-14	1.28547e-13
Rv0622	41.5501	-9.14788	1.20949	-7.56342	3.92608e-14	1.39533e-13
Rv2288	90.3877	-2.0377	0.269677	-7.55608	4.15414e-14	1.4751e-13
Rv0623	47.2422	-9.02088	1.1952	-7.54761	4.43308e-14	1.57278e-13
Rv0101	5069.22	-1.0073	0.133577	-7.54097	4.66499e-14	1.64932e-13
Rv2863	188.372	7.13688	0.947559	7.53186	5.00234e-14	1.76553e-13
Rv1657	273.582	1.6915	0.224762	7.52573	5.24263e-14	1.84237e-13
Rv2652c	51.2918	-8.95371	1.19554	-7.48925	6.92673e-14	2.41135e-13
Rv0098	284.123	-1.44251	0.193123	-7.46942	8.05483e-14	2.79453e-13
Rv2254c	51.7017	-8.92187	1.19893	-7.44154	9.9521e-14	3.44398e-13
Rv2998	48.8404	-8.90797	1.19796	-7.43593	1.03839e-13	3.59035e-13
Rv2086	33.4883	-9.00529	1.21446	-7.41504	1.21584e-13	4.18618e-13
Rv0366c	320.79	-1.08028	0.145979	-7.40022	1.35958e-13	4.67713e-13
Rv1470	95.5263	-1.62863	0.221645	-7.34791	2.01327e-13	6.89686e-13
Rv0521	36.7157	-2.81233	0.383481	-7.33369	2.23901e-13	7.65731e-13
Rv3640c	40.1019	-8.77882	1.19907	-7.32135	2.45492e-13	8.38866e-13
Rv2520c	41.4116	-8.74863	1.19785	-7.30358	2.80211e-13	9.55845e-13
Rv0909	39.1281	-8.85511	1.2134	-7.29777	2.92584e-13	9.95614e-13
Rv0274	787.122	1.13853	0.156652	7.2679	3.65115e-13	1.23727e-12
Rv2807	38.2412	-8.74533	1.21098	-7.22173	5.13321e-13	1.72944e-12
Rv0096	126.909	-1.69997	0.235526	-7.21776	5.28519e-13	1.77917e-12
Rv3611	48.1477	2.05359	0.284659	7.21419	5.42572e-13	1.82497e-12
Rv2657c	48.4675	-8.70259	1.20785	-7.20505	5.80218e-13	1.94839e-12
Rv2423	272.746	1.15402	0.160506	7.18989	6.48414e-13	2.17381e-12
Rv3697A	69.7221	-1.72639	0.240336	-7.18326	6.80669e-13	2.28007e-12
Rv3127	14225.3	-2.04575	0.285612	-7.16268	7.91156e-13	2.63503e-12
Rv1675c	91.1089	1.3344	0.18646	7.15647	8.27802e-13	2.75259e-12
Rv1489A	229.477	-1.33373	0.186543	-7.14972	8.69557e-13	2.88908e-12
Rv0729	167.744	1.06577	0.14946	7.13085	9.97539e-13	3.29285e-12
Rv0918	124.297	-1.31406	0.184337	-7.12855	1.01431e-12	3.34279e-12
Rv1374c	35.2718	-8.56654	1.20233	-7.12496	1.04114e-12	3.42844e-12
Rv2877c	488.022	-1.10397	0.155247	-7.11101	1.152e-12	3.78739e-12
Rv2866	65.6564	-1.79146	0.252126	-7.10544	1.19943e-12	3.93382e-12
Rv2898c	184.526	-1.03202	0.145471	-7.09431	1.30001e-12	4.25687e-12
Rv2812	30.1196	-8.54231	1.20548	-7.08622	1.37822e-12	4.50934e-12
Rv1921c	135.348	1.33738	0.188957	7.07768	1.46592e-12	4.7886e-12
Rv2991	853.319	1.00958	0.142736	7.07305	1.51564e-12	4.94309e-12
Rv2304c	37.2861	-8.51828	1.20481	-7.07021	1.54704e-12	5.04146e-12
Rv1858	402.391	1.16731	0.16585	7.03835	1.94529e-12	6.30905e-12
Rv0666	30.6511	-5.09878	0.72529	-7.02999	2.06545e-12	6.67752e-12
Rv3191c	36.5949	-8.4474	1.20245	-7.02513	2.13864e-12	6.90322e-12
Rv2627c	6532.12	-1.65394	0.235718	-7.01659	2.27345e-12	7.33256e-12
Rv3123	239.308	1.40672	0.200855	7.00367	2.4934e-12	8.02927e-12
Rv3545c	967.265	-1.0362	0.148183	-6.99272	2.69601e-12	8.66121e-12
Rv2631	5281.1	1.04897	0.150024	6.99201	2.70981e-12	8.6962e-12
Rv2186c	248.895	-1.04607	0.14968	-6.98867	2.77509e-12	8.88725e-12
Rv1765c	19.0741	-8.5582	1.22776	-6.97058	3.15643e-12	1.0069e-11
Rv1575	18.6253	-8.52799	1.22503	-6.96143	3.36827e-12	1.07196e-11
Rv2099c	30.1997	-8.40364	1.21167	-6.93558	4.04559e-12	1.28352e-11
Rv1888A	67.1925	1.52305	0.220051	6.92136	4.47317e-12	1.41477e-11
Rv3000	80.3678	1.58884	0.229679	6.91768	4.59108e-12	1.45094e-11
Rv2653c	24.5202	-8.3695	1.21272	-6.90141	5.14898e-12	1.62348e-11
Rv0699	78.4653	-1.78538	0.259254	-6.88661	5.71381e-12	1.79464e-11
Rv2661c	25.5553	-8.3408	1.21404	-6.8703	6.40673e-12	2.00764e-11
Rv1090	30.4447	-8.29667	1.21085	-6.85192	7.28648e-12	2.27982e-11
Rv2306A	74.2477	1.55344	0.227009	6.8431	7.7495e-12	2.41912e-11
Rv1450c	37.305	2.26742	0.331912	6.8314	8.40896e-12	2.61697e-11
Rv2699c	327.61	-1.00045	0.146534	-6.82741	8.64618e-12	2.68466e-11
Rv1228	163.086	1.1147	0.163652	6.81139	9.66618e-12	2.99226e-11
Rv2830c	60.0192	-2.13039	0.312829	-6.81007	9.75481e-12	3.01512e-11
Rv2960c	232.561	-1.10039	0.161673	-6.80626	1.00172e-11	3.09388e-11
Rv2058c	21.7503	-3.5785	0.52673	-6.7938	1.09215e-11	3.36298e-11
Rv2828c	41.5743	-8.12251	1.20119	-6.76205	1.36054e-11	4.17055e-11
Rv0123	31.023	-8.19155	1.21278	-6.75437	1.4346e-11	4.39097e-11
Rv2014	36.4878	2.84077	0.420703	6.75245	1.45374e-11	4.44622e-11
Rv3893c	158.358	1.13417	0.169134	6.70572	2.00411e-11	6.07937e-11
Rv1473A	90.2842	1.7874	0.26717	6.69012	2.22995e-11	6.7494e-11
Rv0575c	92.6555	-1.25431	0.187773	-6.67995	2.39017e-11	7.22364e-11
Rv0963c	274.327	1.05123	0.157981	6.65411	2.85016e-11	8.5757e-11
Rv2806	61.245	1.65887	0.25046	6.62326	3.51352e-11	1.04943e-10
Rv2077A	19.5799	-8.03104	1.21639	-6.60238	4.04604e-11	1.20671e-10
Rv1936	133.639	-1.15973	0.17765	-6.52815	6.65886e-11	1.97013e-10
Rv2816c	14.023	-8.11221	1.24589	-6.5112	7.45541e-11	2.19784e-10
Rv2107	4331.62	-1.00864	0.155706	-6.47784	9.30454e-11	2.72915e-10
Rv3388	28.0511	-5.78268	0.894841	-6.46224	1.03166e-10	3.01084e-10
Rv3078	168.947	1.03694	0.160963	6.44209	1.17838e-10	3.43167e-10
Rv1498A	202.498	1.00585	0.15626	6.43703	1.21832e-10	3.5379e-10
Rv3162c	285.547	1.07786	0.16751	6.43462	1.23783e-10	3.58945e-10
Rv0736	128.89	1.05218	0.16386	6.42119	1.35211e-10	3.91527e-10
Rv3136	5635.1	-1.83956	0.286508	-6.42064	1.35699e-10	3.9266e-10
Rv2813	20.8274	-7.8519	1.22369	-6.41659	1.39364e-10	4.02126e-10
Rv2989	3748.39	1.0771	0.168081	6.40822	1.4723e-10	4.24222e-10
Rv2472	200.313	-1.20222	0.187696	-6.40514	1.50231e-10	4.32562e-10
Rv3770A	29.312	-2.49459	0.390241	-6.39243	1.63265e-10	4.6943e-10
Rv0064A	79.2536	-1.56146	0.246724	-6.32878	2.47113e-10	7.05049e-10
Rv3353c	17.6307	-7.70553	1.23161	-6.25647	3.9378e-10	1.10725e-09
Rv1574	11.4682	-7.82683	1.25249	-6.24902	4.13032e-10	1.15899e-09
Rv0259c	177.669	1.1552	0.185387	6.23132	4.6253e-10	1.29432e-09
Rv1897c	130.44	-1.23511	0.198328	-6.22758	4.73698e-10	1.32467e-09
Rv0664	63.1029	-1.46565	0.235404	-6.22609	4.78232e-10	1.33643e-09
Rv0738	170.528	-1.19304	0.19263	-6.1934	5.88808e-10	1.64206e-09
Rv2975c	133.013	1.05337	0.170389	6.18216	6.3231e-10	1.75857e-09
Rv2862A	19.3393	5.56309	0.90122	6.17284	6.70722e-10	1.86033e-09
Rv1874	334.93	-1.04355	0.169498	-6.15671	7.42731e-10	2.04891e-09
Rv0159c	158.125	1.14441	0.185986	6.15318	7.59466e-10	2.09366e-09
Rv3321c	260.981	1.1828	0.192662	6.13924	8.29191e-10	2.28219e-09
Rv1041c	14.3716	-7.66675	1.25378	-6.11492	9.66047e-10	2.64706e-09
Rv0516c	1017.21	1.14246	0.187226	6.10205	1.04715e-09	2.8616e-09
Rv1998c	299.956	-1.01312	0.166089	-6.09987	1.06157e-09	2.89907e-09
Rv3351c	17.6627	-7.46252	1.22379	-6.09787	1.07493e-09	2.92968e-09
Rv1552	82.9361	1.14854	0.188377	6.09701	1.08072e-09	2.94349e-09
Rv3352c	22.0833	-7.47034	1.22793	-6.08366	1.17468e-09	3.1917e-09
Rv3912	115.848	-1.20024	0.197328	-6.08246	1.18353e-09	3.21278e-09
Rv0833	118.988	1.67037	0.275075	6.07242	1.25996e-09	3.41571e-09
Rv3514	16.6968	-7.55167	1.25794	-6.00319	1.93479e-09	5.15944e-09
Rv0345	121.731	-1.09415	0.182955	-5.98046	2.22502e-09	5.9102e-09
Rv0657c	297.987	-1.22312	0.205315	-5.95729	2.56461e-09	6.77257e-09
Rv3134c	7605.12	-1.40867	0.236727	-5.95059	2.67181e-09	7.0329e-09
Rv2309c	136.342	-1.21816	0.204922	-5.94451	2.77292e-09	7.28964e-09
Rv0691A	47.078	-1.88164	0.317344	-5.92934	3.04152e-09	7.98033e-09
Rv3466	103.059	-1.47989	0.249641	-5.9281	3.06456e-09	8.03562e-09
Rv3346c	16.4717	-7.29559	1.23212	-5.92119	3.19615e-09	8.35916e-09
Rv0122	19.4961	-7.19673	1.21884	-5.90458	3.53542e-09	9.23463e-09
Rv1931c	61.8465	-1.42135	0.241456	-5.88657	3.94288e-09	1.02595e-08
Rv1954c	12.8464	-7.39651	1.2571	-5.8838	4.00949e-09	1.04262e-08
Rv0898c	268.565	-1.09159	0.186262	-5.86054	4.61375e-09	1.19594e-08
Rv3124	202.242	-1.03107	0.176653	-5.83668	5.32519e-09	1.37773e-08
Rv1134	19.1806	-2.97166	0.512444	-5.79899	6.67163e-09	1.71845e-08
Rv0520	52.2625	-1.44483	0.249636	-5.78774	7.134e-09	1.83639e-08
Rv3637	11.6624	-7.17669	1.2485	-5.74823	9.01828e-09	2.30542e-08
Rv1453	276.088	1.06276	0.185209	5.73816	9.57115e-09	2.4376e-08
Rv2493	104.606	-1.12924	0.196858	-5.73632	9.67572e-09	2.46269e-08
Rv3525c	103.128	1.0622	0.185611	5.72274	1.04818e-08	2.66287e-08
Rv2656c	18.0546	-7.17736	1.25553	-5.71661	1.08672e-08	2.75393e-08
Rv0827c	141.015	-1.16379	0.204036	-5.70383	1.17147e-08	2.96133e-08
Rv0157A	149.783	-1.03594	0.181869	-5.69611	1.22571e-08	3.09652e-08
Rv0369c	109.626	1.19713	0.211081	5.67144	1.41603e-08	3.56629e-08
Rv3017c	124.53	-1.28268	0.228718	-5.60811	2.04552e-08	5.10441e-08
Rv2832c	187.892	1.00752	0.179961	5.59855	2.16146e-08	5.38386e-08
Rv2341	18.4792	-6.86732	1.22675	-5.59797	2.16879e-08	5.39883e-08
Rv3642c	210.827	-1.33669	0.239569	-5.57955	2.41145e-08	5.98826e-08
argV	25.9373	3.03661	0.547505	5.54628	2.91812e-08	7.20697e-08
Rv2545	113.843	1.10623	0.201693	5.48471	4.14153e-08	1.01304e-07
Rv2801c	208.582	1.03042	0.187899	5.48391	4.16036e-08	1.01703e-07
Rv1136	28.0036	-2.4059	0.440757	-5.45856	4.80008e-08	1.16991e-07
Rv2526	63.5021	-2.00848	0.367946	-5.45864	4.79785e-08	1.16991e-07
Rv2056c	15.4401	-3.29869	0.604558	-5.45636	4.86003e-08	1.18382e-07
Rv1738	5501.43	-1.65181	0.303601	-5.44074	5.30602e-08	1.28937e-07
Rv2489c	10.7759	-6.75006	1.2519	-5.39187	6.97301e-08	1.68243e-07
Rv0401	43.4812	-2.39458	0.446072	-5.36815	7.95491e-08	1.91481e-07
Rv2098c	18.0708	-5.7173	1.06551	-5.36578	8.05998e-08	1.93782e-07
Rv1813c	5995.49	-1.67348	0.312485	-5.3554	8.53677e-08	2.04762e-07
Rv3349c	28.3681	-2.3105	0.433439	-5.33063	9.78719e-08	2.34469e-07
Rv2961	13.467	-4.43451	0.833585	-5.31981	1.03878e-07	2.48575e-07
Rv1951c	10.3824	-6.71104	1.26383	-5.31008	1.0958e-07	2.61607e-07
Rv0071	47.1744	-1.39999	0.265125	-5.28048	1.28845e-07	3.06345e-07
Rv2615c	18.3196	-2.89853	0.551606	-5.25471	1.48261e-07	3.51076e-07
Rv2031c	12522.8	-1.56135	0.299552	-5.21229	1.86523e-07	4.38624e-07
Rv2087	8.83934	-6.65046	1.27599	-5.21199	1.86824e-07	4.3908e-07
Rv1499	15.4225	-2.79079	0.540358	-5.1647	2.40823e-07	5.61461e-07
Rv0097	484.654	-1.05253	0.203892	-5.16218	2.44091e-07	5.68755e-07
Rv1744c	35.3136	1.63766	0.317433	5.15909	2.48156e-07	5.77567e-07
Rv0163	76.5039	-1.06936	0.213845	-5.00062	5.71454e-07	1.29746e-06
Rv3444c	48.5812	1.37561	0.277853	4.95084	7.38956e-07	1.66663e-06
Rv1049	71.6994	-1.258	0.254628	-4.94055	7.79022e-07	1.75409e-06
Rv0150c	24.1711	-1.92268	0.391301	-4.91357	8.94342e-07	2.006e-06
Rv2424c	86.0353	-1.09795	0.225049	-4.8787	1.06786e-06	2.38471e-06
Rv0395	7.7702	-6.36382	1.30595	-4.87293	1.09956e-06	2.45282e-06
Rv3126c	30.3547	-1.93489	0.40146	-4.81964	1.43819e-06	3.18038e-06
Rv0602c	11.7265	-5.25319	1.09405	-4.80159	1.57407e-06	3.46585e-06
Rv1051c	5.85205	-6.28608	1.31071	-4.79594	1.61917e-06	3.55937e-06
Rv2177c	8.88808	-6.30349	1.33154	-4.73397	2.20172e-06	4.7782e-06
Rv2253	89.1598	1.08163	0.230667	4.68915	2.74347e-06	5.91303e-06
Rv1930c	12.5116	-3.52713	0.756935	-4.65975	3.16591e-06	6.7948e-06
Rv0250c	5191.3	-1.23983	0.267736	-4.63078	3.64286e-06	7.76535e-06
Rv0077c	64.643	-1.06747	0.231611	-4.6089	4.04811e-06	8.59328e-06
Rv2044c	47.0536	-1.25412	0.272544	-4.60153	4.194e-06	8.87987e-06
Rv2007c	6957.83	-1.15232	0.251237	-4.58657	4.50588e-06	9.51553e-06
Rv0978c	10.0815	3.84623	0.840108	4.57825	4.68871e-06	9.88628e-06
Rv1961	64.3956	-1.07201	0.234171	-4.5779	4.69677e-06	9.89816e-06
Rv0581	37.7648	-1.58298	0.345912	-4.57624	4.73404e-06	9.97154e-06
Rv0616c	11.7147	-3.30587	0.724832	-4.56088	5.09403e-06	1.06912e-05
Rv0076c	69.4617	-1.06002	0.232684	-4.55561	5.22342e-06	1.09515e-05
metV	26.5323	-1.68951	0.371554	-4.54716	5.43747e-06	1.13739e-05
Rv3448	34.2506	-1.3802	0.304166	-4.53768	5.68775e-06	1.18762e-05
Rv2544	89.5679	-1.20214	0.266005	-4.51925	6.20585e-06	1.29295e-05
Rv0393	6.73545	-5.86662	1.30008	-4.5125	6.40665e-06	1.33295e-05
thrV	12.6006	-3.25532	0.722631	-4.50482	6.64296e-06	1.38e-05
Rv3622c	21.6	1.71438	0.382827	4.47822	7.52684e-06	1.55413e-05
Rv0745	5.39584	-6.0275	1.34823	-4.47068	7.79698e-06	1.60909e-05
Rv2401	15.6646	-2.32698	0.523673	-4.44358	8.84736e-06	1.81667e-05
Rv0747	140.352	-1.16601	0.267122	-4.3651	1.27066e-05	2.57925e-05
Rv1291c	74.5208	1.06809	0.24533	4.35371	1.33854e-05	2.71164e-05
Rv3325	3.66254	-6.1826	1.42573	-4.33645	1.44803e-05	2.92763e-05
Rv0665	64.5678	-1.02863	0.238504	-4.31287	1.6115e-05	3.24208e-05
Rv1089	5.47469	-5.73252	1.33004	-4.31002	1.63241e-05	3.2809e-05
Rv2669	50.4681	-1.1698	0.272195	-4.29766	1.72609e-05	3.45386e-05
Rv2078	54.0244	1.03952	0.242392	4.28861	1.79799e-05	3.59245e-05
Rv1791	1763.77	1.01691	0.241296	4.21438	2.50469e-05	4.94874e-05
Rv0397	3.91043	-5.78659	1.3735	-4.21303	2.51963e-05	4.97344e-05
Rv1087A	5.28508	-5.68266	1.35	-4.20938	2.56076e-05	5.05217e-05
Rv0100	39.0302	-1.41644	0.337573	-4.19595	2.71727e-05	5.3506e-05
Rv3861	38.0877	1.35773	0.32436	4.18588	2.84058e-05	5.57995e-05
Rv1553	32.4593	1.3743	0.331898	4.14073	3.46198e-05	6.74862e-05
Rv0378	4.19228	-5.67604	1.3747	-4.12891	3.64482e-05	7.09487e-05
Rv2660c	6.06473	-5.73764	1.39488	-4.11335	3.89961e-05	7.56198e-05
Rv1740	42.8645	1.24077	0.301989	4.10867	3.97951e-05	7.7096e-05
Rv3418c	5294.21	-1.01596	0.250999	-4.04766	5.1733e-05	9.93273e-05
Rv3108	17.5156	1.92681	0.477701	4.0335	5.49526e-05	0.000105113
Rv2451	19.722	-1.78567	0.446357	-4.00055	6.31948e-05	0.000120315
Rv0797	4.76781	5.31329	1.3403	3.96425	7.36271e-05	0.000139267
Rv0662c	15.8361	-2.0471	0.518613	-3.94726	7.90492e-05	0.00014897
Rv1037c	13.2764	3.08913	0.783183	3.94432	8.00257e-05	0.000150671
Rv0600c	3.58713	-5.48599	1.40742	-3.89789	9.70334e-05	0.000181271
mpr5	12.0897	-2.77974	0.715223	-3.88653	0.000101687	0.000189617
Rv3131	12780.8	-1.09387	0.281708	-3.88301	0.00010317	0.000192206
MTS0858	8.93695	-2.94289	0.759853	-3.87297	0.000107516	0.000199756
Rv2998A	10.0891	-2.94075	0.777464	-3.78249	0.000155267	0.000284586
hisT	16.4493	-1.79854	0.47623	-3.77663	0.000158966	0.000290975
Rv0661c	17.0103	-2.11986	0.562941	-3.76569	0.000166089	0.00030306
Rv0614	14.6765	-2.01497	0.538106	-3.74456	0.000180707	0.000328266
Rv1765A	13.3195	-2.11057	0.565035	-3.73528	0.000187503	0.000339854
Rv1290A	24.3125	1.23069	0.33149	3.71262	0.000205127	0.000369663
Rv0396	2.95279	-5.38222	1.45125	-3.70868	0.000208341	0.00037529
Rv2487c	29.027	1.1536	0.317203	3.63679	0.000276053	0.000491202
alaU	19.633	-1.619	0.451694	-3.58429	0.000337995	0.000595175
Rv0601c	6.66607	-3.33737	0.940406	-3.54886	0.000386899	0.000676908
Rv1960c	40.578	-1.13935	0.321624	-3.54248	0.000396386	0.00069143
Rv0034	36.5259	1.16488	0.330116	3.52869	0.000417619	0.000726604
Rv1528c	52.8462	-1.0663	0.304796	-3.49841	0.000468049	0.000810888
Rv1706A	9.10785	2.37254	0.690117	3.43789	0.000586273	0.001008
Rv2654c	2.61477	-5.38828	1.57729	-3.41617	0.000635082	0.00108689
Rv1452c	16.7449	-1.75434	0.524225	-3.34655	0.000818252	0.00138411
Rv1588c	4.9799	-4.41829	1.33302	-3.31449	0.000918108	0.00154916
Rv2231B	35.1013	-1.01088	0.312392	-3.23592	0.0012125	0.00202579
Rv3424c	49.3425	-1.35523	0.421526	-3.21507	0.00130414	0.00217446
Rv1276c	27.3786	-1.21442	0.378527	-3.20828	0.0013353	0.00222369
Rv1190	16.4575	-1.39637	0.435831	-3.20392	0.00135569	0.00225579
serV	23.0054	1.29283	0.406719	3.17867	0.00147955	0.00245688
leuT	39.6926	-1.08123	0.345881	-3.12602	0.00177191	0.00291391
Rv1507A	44.5693	-1.15771	0.377173	-3.06943	0.00214466	0.00350008
Rv3449	33.9172	-1.04317	0.342448	-3.0462	0.00231751	0.0037656
Rv0841	25.9935	1.13382	0.391613	2.89527	0.00378834	0.00599319
Rv1549	15.2702	-1.44668	0.500039	-2.89313	0.00381429	0.00602957
Rv3018A	9.08878	1.78706	0.618527	2.88921	0.00386208	0.00610274
leuX	23.6032	-1.209	0.426195	-2.83672	0.00455795	0.00713327
Rv1150	4.85155	-2.97003	1.04798	-2.83405	0.00459628	0.00718498
Rv0603	1.85291	-4.48428	1.59331	-2.81445	0.00488611	0.0076089
Rv0456B	21.6072	-1.12535	0.407123	-2.76416	0.00570696	0.00881651
glyU	12.8405	1.40573	0.510675	2.75269	0.00591079	0.0091245
Rv1669	5.82872	-2.30819	0.858144	-2.68975	0.00715053	0.0109348
Rv2057c	8.72663	-2.10176	0.781482	-2.68946	0.00715687	0.0109404
Rv2355	1.48185	-4.87528	1.82447	-2.67215	0.00753661	0.0114736
Rv1554	6.87572	2.4756	0.936907	2.64231	0.00823437	0.0124708
Rv3638	9.36834	-1.57944	0.599972	-2.63252	0.00847537	0.0128215
Rv2737A	10.8412	1.53589	0.591339	2.59731	0.00939563	0.014135
Rv3512	14.1849	1.4279	0.55156	2.58885	0.00962981	0.014482
Rv3192	21.8085	1.10317	0.430602	2.56193	0.0104092	0.0155795
glyT	22.1702	1.02704	0.406639	2.52568	0.0115475	0.017176
Rv3344c	4.69218	2.6637	1.07555	2.47658	0.0132647	0.019592
Rv2541	46.6642	1.67929	0.704774	2.38273	0.0171847	0.0250317
serU	6.68212	-1.79519	0.767466	-2.33912	0.0193293	0.0279262
Rv1038c	23.8796	1.07778	0.469417	2.29601	0.0216755	0.0310411
Rv3467	11.2279	1.30186	0.569771	2.28488	0.0223199	0.0318744
Rv0942	4.84992	-2.34545	1.0389	-2.25764	0.0239683	0.0340378

## Sheet: M. canettii STB-KR
geneID	baseMean	log2FoldChange	lfcSE	stat	pvalue	padj
Rv0280	1966.38	-5.7676	0.14383	-40.1	0	0
Rv1130	6705.12	-8.36611	0.217369	-38.4882	0	0
Rv1870c	5725.77	-6.10032	0.101017	-60.3892	0	0
Rv1871c	7954.29	-5.53825	0.116965	-47.3495	0	0
Rv1872c	20783.5	-6.12114	0.0658175	-93.0017	0	0
Rv1925	11375	-3.09108	0.0703569	-43.9343	0	0
Rv2396	2166.43	-4.17479	0.0929353	-44.9214	0	0
Rv2792c	1223.29	-4.81477	0.124609	-38.639	0	0
Rv3195	3388.9	4.26862	0.101646	41.9951	0	0
Rv3680	3983.44	-2.97506	0.07698	-38.6471	0	0
Rv3407	1893.17	-3.61362	0.0963366	-37.5104	6.2329e-308	2.31184e-305
Rv3487c	7153.1	-4.52893	0.121201	-37.3671	1.33938e-305	4.5539e-303
Rv1397c	3215.01	-5.47214	0.148184	-36.928	1.64077e-298	5.1495e-296
Rv0887c	868.324	5.33115	0.145851	36.5521	1.65028e-292	4.80939e-290
Rv3408	3719.73	-4.09339	0.112087	-36.5199	5.36705e-292	1.45984e-289
Rv3825c	20453.8	-3.10461	0.0853151	-36.3899	6.15771e-290	1.57022e-287
Rv3347c	3813.04	-3.64189	0.100839	-36.1159	1.27545e-285	3.06108e-283
Rv1131	3979.98	-7.98594	0.228366	-34.9699	6.45985e-268	1.46423e-265
Rv1039c	1357.17	5.24476	0.152116	34.4787	1.6754e-260	3.59771e-258
Rv3376	2226.4	-2.92833	0.0849636	-34.4656	2.62687e-260	5.35881e-258
Rv1387	13489.7	-3.30572	0.0964935	-34.2584	3.26456e-257	6.34257e-255
Rv2295	1333.27	-3.25773	0.0958983	-33.9707	6.04497e-253	1.12107e-250
Rv1040c	1035.34	6.05446	0.183864	32.9291	8.43179e-238	1.49573e-235
Rv1184c	3401.16	-3.88242	0.118948	-32.6398	1.12011e-233	1.90419e-231
Rv1196	16636.1	-2.79388	0.0863803	-32.3439	1.68998e-229	2.75805e-227
Rv1398c	1784.39	-5.44178	0.171108	-31.8031	5.86144e-222	9.19795e-220
Rv2549c	1232.75	4.08049	0.129806	31.4353	6.66025e-217	1.00644e-214
Rv1129c	2228.13	-3.92122	0.125746	-31.1836	1.78053e-213	2.59449e-211
Rv3679	3856.1	-2.78986	0.0910636	-30.6364	4.00845e-206	5.63947e-204
Rv2879c	963.85	-2.62288	0.0857595	-30.5841	1.99204e-205	2.70918e-203
Rv3827c	1293.49	-3.27238	0.108272	-30.2236	1.16022e-200	1.527e-198
Rv0648	1242.2	2.90856	0.0964455	30.1576	8.536e-200	1.08834e-197
Rv2165c	3795.19	2.44648	0.0819405	29.8568	7.17132e-196	8.86636e-194
Rv0301	1861.37	-2.77086	0.0930719	-29.7712	9.22482e-195	1.10698e-192
Rv3885c	2249.32	2.07519	0.0702043	29.5593	4.98293e-192	5.80868e-190
Rv2990c	2616.61	-4.04282	0.136967	-29.5166	1.76081e-191	1.99558e-189
Rv1396c	1526.98	-3.30528	0.112216	-29.4546	1.10028e-190	1.21328e-188
Rv1639c	2328.31	-2.34335	0.0795631	-29.4527	1.16396e-190	1.24973e-188
Rv1180	1277.51	-2.84888	0.0973121	-29.2757	2.11715e-188	2.21486e-186
Rv2799	441.941	-4.68023	0.160496	-29.1611	6.0466e-187	6.16753e-185
Rv2791c	2479.48	-9.55359	0.330635	-28.8947	1.39315e-183	1.38635e-181
Rv2353c	1291	6.56012	0.23103	28.3951	2.32425e-177	2.25784e-175
Rv1527c	14016	2.7243	0.0960122	28.3745	4.17078e-177	3.95739e-175
Rv0229c	1022.51	-3.0965	0.110464	-28.0316	6.69235e-173	6.20563e-171
Rv1383	874.903	2.72671	0.0981929	27.7689	1.02979e-169	9.33677e-168
Rv2768c	1419.13	3.31313	0.119462	27.7338	2.73056e-169	2.42189e-167
Rv1386	1853.46	-3.57886	0.129411	-27.655	2.42943e-168	2.10895e-166
Rv1264	1476.16	-2.67511	0.0970578	-27.562	3.17542e-167	2.6991e-165
Rv2102	418.271	-4.03047	0.147145	-27.391	3.50783e-165	2.9208e-163
Rv3849	2118.2	-2.75132	0.100627	-27.3416	1.35738e-164	1.10762e-162
Rv0606	633.69	-4.30606	0.157728	-27.3005	4.18645e-164	3.34916e-162
Rv0996	5683.89	2.31994	0.0860815	26.9505	5.62338e-160	4.41219e-158
Rv3886c	3228.25	2.92829	0.108681	26.9439	6.72934e-160	5.18032e-158
Rv3485c	1576.18	-3.42811	0.128766	-26.6227	3.71022e-156	2.80327e-154
Rv1352	605.494	-3.68997	0.139345	-26.4809	1.6083e-154	1.19306e-152
Rv2787	1329.23	3.4646	0.13184	26.2788	3.34875e-152	2.4398e-150
Rv1192	3315.54	-1.94612	0.0743098	-26.1892	3.52507e-151	2.52321e-149
Rv1810	1569.1	-2.01413	0.0781275	-25.7801	1.48319e-146	1.04335e-144
Rv2769c	913.879	3.13012	0.121537	25.7545	2.87213e-146	1.98615e-144
Rv1508A	743.926	3.70404	0.144246	25.6787	2.02297e-145	1.37562e-143
Rv2509	855.084	-2.22962	0.08709	-25.6013	1.47428e-144	9.86075e-143
Rv3829c	2266.01	2.15297	0.0843836	25.5141	1.37665e-143	9.05922e-142
Rv0111	2307.88	2.02859	0.0796213	25.478	3.45875e-143	2.23995e-141
Rv1265	1315.19	-2.62563	0.103773	-25.3016	3.06374e-141	1.95313e-139
Rv2650c	462.666	-4.53814	0.180046	-25.2054	3.49829e-140	2.19585e-138
Rv1509	1994.67	2.67778	0.106314	25.1875	5.49499e-140	3.3969e-138
Rv2779c	1143.38	2.52439	0.100274	25.1748	7.56357e-140	4.60587e-138
Rv3239c	2456.06	2.24973	0.0894447	25.1521	1.33876e-139	8.03257e-138
Rv1185c	7988.3	-1.72376	0.0686649	-25.1039	4.50678e-139	2.66488e-137
Rv0464c	1258.68	-2.0373	0.0815536	-24.9811	9.81981e-138	5.72355e-136
Rv2077c	998.02	-9.81638	0.397487	-24.6961	1.17846e-134	6.77198e-133
Rv0277c	1711.27	-2.6339	0.107051	-24.6043	1.13665e-133	6.44102e-132
Rv0233	5579.75	1.65335	0.0676639	24.4347	7.32235e-132	4.09249e-130
Rv0659c	1440.42	-2.63058	0.107666	-24.4328	7.66198e-132	4.22444e-130
Rv0277A	1385.28	-3.4961	0.143275	-24.4014	1.65179e-131	8.98571e-130
Rv1522c	9891.42	2.14361	0.0878766	24.3935	2.00667e-131	1.07726e-129
Rv0282	16103	-1.53542	0.0632628	-24.2705	4.0177e-130	2.12886e-128
Rv2101	1729.85	-2.29554	0.0948719	-24.1962	2.44072e-129	1.27668e-127
Rv1132	2184.79	-2.73748	0.113196	-24.1835	3.322e-129	1.71566e-127
Rv0299	1046.83	-2.5542	0.106241	-24.0416	1.02305e-127	5.21753e-126
Rv1135c	1404.59	3.30884	0.137715	24.0268	1.4612e-127	7.36014e-126
Rv1518	1230.24	2.61234	0.108951	23.9771	4.81842e-127	2.39746e-125
Rv0349	343.545	-6.29873	0.263571	-23.8977	3.23599e-126	1.5907e-124
Rv2395B	881.329	-3.62867	0.152233	-23.8363	1.40342e-125	6.80708e-124
Rv2974c	1105.37	1.72476	0.0723596	23.8359	1.41814e-125	6.80708e-124
Rv0300	642.838	-4.26691	0.179156	-23.8167	2.24365e-125	1.06443e-123
Rv1006	3612.4	-1.6947	0.071287	-23.7729	6.37502e-125	2.98966e-123
Rv0839	3839.46	3.04544	0.128311	23.7349	1.57328e-124	7.2943e-123
Rv1517	725.135	3.43315	0.145319	23.6249	2.13739e-123	9.79838e-122
Rv3116	952.818	-2.47359	0.104996	-23.5589	1.01665e-122	4.60879e-121
Rv2010	2063.32	-2.06234	0.0877977	-23.4897	5.20183e-122	2.33225e-120
Rv2162c	2415.5	-1.95542	0.0834764	-23.4248	2.38804e-121	1.05905e-119
Rv2012	240.507	-6.04791	0.258915	-23.3586	1.12651e-120	4.94209e-119
Rv1510	1582.7	2.24314	0.0961168	23.3377	1.8387e-120	7.98075e-119
Rv3616c	4424.22	-2.29594	0.0985456	-23.2983	4.61663e-120	1.98272e-118
Rv0267	344.648	4.36998	0.188783	23.1482	1.51401e-118	6.43456e-117
Rv2800	283.722	-3.58249	0.15522	-23.0802	7.32603e-118	3.08146e-116
Rv0072	1370.85	-1.98917	0.0863465	-23.0371	1.98243e-117	8.25337e-116
Rv1884c	1655.54	-2.38763	0.103923	-22.975	8.28403e-117	3.41402e-115
Rv3341	5945.9	1.83056	0.0797274	22.9602	1.16471e-116	4.75201e-115
Rv2793c	1038.06	-2.11028	0.0921899	-22.8906	5.76854e-116	2.33026e-114
Rv1655	1483.67	2.24779	0.0998813	22.5046	3.7446e-112	1.49784e-110
Rv1101c	1322.55	-1.84215	0.0818713	-22.5005	4.10476e-112	1.62596e-110
Rv1381	1541.43	2.51399	0.112825	22.2822	5.50042e-110	2.15786e-108
Rv1542c	223.692	4.39039	0.197078	22.2774	6.12019e-110	2.37813e-108
Rv1033c	395.642	2.63426	0.118885	22.158	8.7332e-109	3.36146e-107
Rv3312A	409.18	-4.57327	0.20676	-22.1187	2.08835e-108	7.96305e-107
Rv0091	400.969	2.38664	0.108084	22.0813	4.7773e-108	1.80476e-106
Rv2296	1337.38	-1.93657	0.0878868	-22.0348	1.33606e-107	5.00105e-106
Rv3614c	3229.37	-2.09196	0.0952195	-21.9699	5.59025e-107	2.07347e-105
Rv2011c	200.637	-5.52684	0.252349	-21.9016	2.51024e-106	9.22682e-105
Rv1266c	1988.72	1.96648	0.089854	21.8853	3.58667e-106	1.30657e-104
Rv3340	5490.09	2.02201	0.0926967	21.8132	1.73897e-105	6.27875e-104
Rv3566c	473.775	-2.7092	0.124207	-21.8119	1.78836e-105	6.40043e-104
Rv3732	565.975	-2.07895	0.0957299	-21.7168	1.42272e-104	5.04756e-103
Rv3197A	1146.61	3.14935	0.145041	21.7136	1.52749e-104	5.37254e-103
Rv3379c	605.133	2.67578	0.123536	21.66	4.89018e-104	1.70529e-102
Rv2973c	1634.73	1.7519	0.0811268	21.5946	2.0172e-103	6.97474e-102
Rv0794c	1178.56	1.75073	0.0811425	21.576	3.01814e-103	1.03479e-101
Rv1899c	784.912	-2.9641	0.137528	-21.5527	4.99284e-103	1.69756e-101
Rv1213	2836.01	1.84702	0.0859388	21.4923	1.83779e-102	6.19686e-101
Rv0627	347.71	-6.24613	0.290909	-21.471	2.905e-102	9.71509e-101
Rv3551	2568.49	-1.83142	0.0854959	-21.4211	8.49558e-102	2.81805e-100
Rv1380	1017.58	2.29706	0.107816	21.3054	1.01061e-100	3.32525e-99
Rv1384	3469.43	1.84994	0.0870809	21.2439	3.75303e-100	1.22499e-98
Rv2546	366.253	4.19008	0.197309	21.2362	4.42541e-100	1.43299e-98
Rv1673c	937.169	2.62937	0.124322	21.1496	2.78047e-99	8.93254e-98
Rv0860	8006.67	1.4664	0.0694039	21.1284	4.3576e-99	1.38899e-97
Rv3196	244.265	4.40469	0.208686	21.1068	6.88481e-99	2.17752e-97
Rv0442c	2496.94	2.73567	0.130176	21.0152	4.76142e-98	1.48569e-96
Rv1647	1141.57	1.67696	0.0797977	21.0151	4.77022e-98	1.48569e-96
Rv1296	3097.67	1.86924	0.0889556	21.0132	4.96534e-98	1.53474e-96
Rv1102c	1029.33	-2.13501	0.1018	-20.9726	1.16812e-97	3.5834e-96
Rv1442	1780.51	-1.61742	0.0771353	-20.9686	1.26888e-97	3.86346e-96
Rv2920c	1118.86	2.15378	0.102889	20.9331	2.6762e-97	8.08808e-96
Rv3167c	576.724	2.68712	0.12846	20.9179	3.67778e-97	1.10334e-95
Rv3824c	3198.03	-2.7502	0.131485	-20.9164	3.79391e-97	1.12986e-95
Rv1295	7261.96	1.91195	0.0915567	20.8827	7.69636e-97	2.27545e-95
Rv3769	411.35	-3.30148	0.158168	-20.8733	9.36933e-97	2.75014e-95
Rv3826	1270.08	-2.40212	0.11542	-20.8119	3.37661e-96	9.8404e-95
Rv1361c	2185.92	-2.478	0.119393	-20.7551	1.10312e-95	3.19201e-94
Rv2298	1132.35	-1.74281	0.0842468	-20.687	4.5391e-95	1.30419e-93
Rv2163c	5158.53	1.96075	0.0948396	20.6744	5.89455e-95	1.6818e-93
Rv2323c	387.579	-2.47083	0.119599	-20.6593	8.05782e-95	2.28305e-93
Rv1989c	283.837	-5.99978	0.290599	-20.6463	1.05432e-94	2.96663e-93
Rv3823c	6234.09	-2.24732	0.109021	-20.6136	2.07439e-94	5.79692e-93
Rv2748c	10045.8	1.61209	0.0785626	20.5198	1.433e-93	3.9773e-92
Rv2803	392.233	2.64092	0.129371	20.4135	1.26775e-92	3.49489e-91
Rv1183	2995.58	1.47951	0.0727748	20.33	6.98456e-92	1.91255e-90
Rv1638A	351.864	-2.93128	0.144344	-20.3076	1.10158e-91	2.9963e-90
Rv2685	1140.75	-1.84635	0.0910188	-20.2854	1.73013e-91	4.67478e-90
Rv1357c	4444.57	5.06016	0.249588	20.2741	2.17928e-91	5.84965e-90
Rv1927	709.407	-1.96116	0.0971435	-20.1882	1.24215e-90	3.3124e-89
Rv0463	746.387	1.96273	0.097944	20.0393	2.50418e-89	6.63445e-88
Rv1834	883.796	2.5302	0.126368	20.0224	3.51251e-89	9.24583e-88
Rv0144	4016.5	-1.94375	0.0971486	-20.008	4.69099e-89	1.22687e-87
Rv1672c	1091.86	2.26328	0.113393	19.9596	1.23765e-88	3.21632e-87
Rv0872c	1150.84	-9.4009	0.471042	-19.9577	1.28559e-88	3.31975e-87
Rv0465c	1016.03	-3.10412	0.155691	-19.9378	1.91351e-88	4.91015e-87
Rv2075c	252.978	-3.03947	0.153066	-19.8573	9.52479e-88	2.42882e-86
Rv2621c	1899.35	1.74252	0.0878691	19.8309	1.61159e-87	4.08404e-86
Rv0943c	187.886	4.60069	0.232116	19.8207	1.97481e-87	4.9736e-86
Rv3681c	2901.11	1.83796	0.0927631	19.8135	2.27808e-87	5.70219e-86
Rv1495	498.394	2.32592	0.117435	19.8061	2.63913e-87	6.56564e-86
Rv3398c	312.445	-2.69384	0.136462	-19.7406	9.66309e-87	2.38942e-85
Rv0976c	3131.16	2.42778	0.123293	19.6912	2.5673e-86	6.30998e-85
Rv3477	1773.51	-3.01404	0.153328	-19.6575	4.98693e-86	1.21836e-84
Rv0773c	1067.33	-1.76842	0.0900019	-19.6487	5.92551e-86	1.43905e-84
Rv2225	1470.7	1.88052	0.0964582	19.4957	1.19497e-84	2.8849e-83
Rv3558	1015.51	2.59905	0.133678	19.4427	3.36037e-84	8.06489e-83
Rv3397c	326.144	-2.62134	0.135069	-19.4075	6.67308e-84	1.59217e-82
Rv3121	890.741	-2.39136	0.123355	-19.386	1.01226e-83	2.40119e-82
Rv1541c	256.764	3.02319	0.157055	19.2492	1.43281e-82	3.37911e-81
Rv1294	5426.79	1.53637	0.0798443	19.2421	1.64522e-82	3.85775e-81
Rv2767c	431.913	3.35708	0.174519	19.2362	1.84079e-82	4.29166e-81
Rv2277c	256.985	4.42303	0.230408	19.1965	3.95855e-82	9.17663e-81
Rv1638	5532.28	1.08949	0.0568446	19.1662	7.09266e-82	1.63492e-80
Rv3342	2508.89	2.10957	0.110141	19.1534	9.07007e-82	2.07898e-80
Rv1358	4903.07	2.1008	0.110096	19.0816	3.59408e-81	8.1921e-80
Rv0475	6220.73	2.11128	0.112188	18.8191	5.26666e-79	1.19378e-77
Rv2291	1435.19	-2.79281	0.148548	-18.8007	7.44857e-79	1.67901e-77
Rv2329c	3290.28	-2.25788	0.120216	-18.7818	1.06351e-78	2.38413e-77
Rv2289	1308.9	-1.95743	0.104401	-18.7491	1.96826e-78	4.38826e-77
Rv0073	973.219	-1.92782	0.103556	-18.6163	2.37189e-77	5.25941e-76
Rv1945	471.25	2.62323	0.141359	18.5572	7.13199e-77	1.57289e-75
Rv0578c	3524.72	2.24694	0.121811	18.4461	5.60873e-76	1.2303e-74
Rv1803c	683.401	2.33521	0.126892	18.4031	1.23959e-75	2.70457e-74
Rv1557	570.95	1.83405	0.0997047	18.3948	1.44482e-75	3.13557e-74
Rv3219	14189.3	-1.38708	0.07551	-18.3695	2.30651e-75	4.97913e-74
Rv3615c	1111.22	-2.0447	0.111844	-18.2817	1.15795e-74	2.48655e-73
Rv3120	648.268	-1.65257	0.0906249	-18.2353	2.70693e-74	5.78233e-73
Rv3098A	2430.04	2.09717	0.115167	18.2098	4.31129e-74	9.16148e-73
Rv3478	5667.21	-2.11869	0.116425	-18.1979	5.36106e-74	1.13332e-72
Rv1983	1830.34	2.11803	0.116436	18.1905	6.14002e-74	1.2913e-72
Rv2013	192.069	3.48842	0.19181	18.1868	6.56361e-74	1.37331e-72
Rv1048c	564.464	-9.59298	0.528283	-18.1588	1.09386e-73	2.27701e-72
Rv2796c	563.165	2.4781	0.136609	18.1401	1.53707e-73	3.18337e-72
Rv3214	345.097	-2.3404	0.129068	-18.1331	1.74596e-73	3.59773e-72
Rv2391	11832.9	-1.71145	0.0944571	-18.1189	2.2623e-73	4.63828e-72
Rv3324c	561.01	3.55125	0.196477	18.0747	5.0474e-73	1.02967e-71
Rv1371	257.094	4.10207	0.227093	18.0634	6.18659e-73	1.25579e-71
Rv2641	1325.51	2.43813	0.135302	18.0199	1.36029e-72	2.74751e-71
Rv1608c	470.477	-2.05943	0.114327	-18.0135	1.52546e-72	3.06596e-71
Rv0888	637.992	1.72105	0.0962045	17.8895	1.42335e-71	2.8467e-70
Rv3554	2044.39	-1.79723	0.100591	-17.8666	2.1464e-71	4.27186e-70
Rv1170	657.851	-2.11499	0.118379	-17.8663	2.15929e-71	4.27665e-70
Rv3729	974.144	-1.9774	0.110965	-17.82	4.94456e-71	9.74579e-70
Rv3383c	1451.7	-1.84321	0.103877	-17.7442	1.91222e-70	3.7509e-69
Rv0102	1512.43	-1.38686	0.0781844	-17.7383	2.12084e-70	4.1402e-69
Rv0974c	2818.19	1.95776	0.11078	17.6726	6.82285e-70	1.32558e-68
Rv1076	1406.57	2.12101	0.120237	17.6402	1.21004e-69	2.3398e-68
Rv1460	2384.46	1.7219	0.097855	17.5964	2.62461e-69	5.05114e-68
Rv3652	397.028	2.17103	0.123751	17.5434	6.67575e-69	1.27873e-67
Rv0276	2223.87	-1.74231	0.099415	-17.5256	9.13975e-69	1.74253e-67
Rv0303	986.503	-1.40397	0.0802792	-17.4885	1.75226e-68	3.32522e-67
Rv2572c	2182.51	1.46745	0.0839577	17.4785	2.09097e-68	3.94961e-67
Rv3550	1695.66	-2.1336	0.122137	-17.4689	2.47362e-68	4.65086e-67
Rv1491c	2127.07	1.80062	0.103112	17.4627	2.75394e-68	5.15417e-67
Rv3122	649.868	2.60598	0.149313	17.4531	3.26033e-68	6.07403e-67
Rv1652	664.986	1.80065	0.103771	17.3521	1.9009e-67	3.5253e-66
Rv3281	1262.34	-1.94756	0.112432	-17.3222	3.19861e-67	5.90513e-66
Rv1258c	1731.08	2.67466	0.154674	17.2923	5.37869e-67	9.88516e-66
Rv0922	11498.4	1.24285	0.0721393	17.2285	1.62284e-66	2.96915e-65
Rv2166c	4512	1.85363	0.108227	17.1273	9.28981e-66	1.69207e-64
Rv3137	601.385	-2.38367	0.139261	-17.1165	1.11718e-65	2.02581e-64
Rv3166c	680.948	2.20216	0.128694	17.1116	1.2169e-65	2.19689e-64
Rv1706c	297.016	2.13425	0.124822	17.0983	1.52728e-65	2.74202e-64
Rv3295	2334.8	-1.56638	0.091611	-17.0981	1.5323e-65	2.74202e-64
Rv1869c	4467.86	-1.52426	0.0891884	-17.0904	1.75116e-65	3.11997e-64
Rv0663	2395.37	-1.53767	0.0903767	-17.0141	6.4607e-65	1.14607e-63
Rv3787c	349.617	1.95395	0.114962	16.9964	8.72577e-65	1.54117e-63
Rv1999c	393.501	2.4304	0.143487	16.9382	2.35375e-64	4.13935e-63
Rv0767c	836.495	2.23416	0.132008	16.9245	2.97028e-64	5.20117e-63
Rv3895c	924.33	1.54518	0.0915452	16.8788	6.4397e-64	1.12282e-62
Rv0273c	526.772	-1.76385	0.104627	-16.8586	9.07649e-64	1.57583e-62
Rv2226	971.608	1.43731	0.0854521	16.82	1.74071e-63	3.00937e-62
Rv0700	6787.68	1.08336	0.064509	16.794	2.70224e-63	4.65195e-62
Rv0837c	232.875	-2.9677	0.177786	-16.6925	1.48499e-62	2.5457e-61
Rv0283	8580.66	-1.42218	0.0852877	-16.675	1.99082e-62	3.39856e-61
Rv0921	1273.55	1.92025	0.115412	16.6382	3.68741e-62	6.26859e-61
Rv1525	1057.21	1.538	0.0927144	16.5885	8.4353e-62	1.42805e-60
Rv1360	2288.06	-1.33035	0.0802275	-16.5822	9.37791e-62	1.58107e-60
Rv1651c	1333.18	1.88658	0.114031	16.5445	1.75362e-61	2.94435e-60
Rv2249c	317.078	2.00365	0.12111	16.544	1.76806e-61	2.95643e-60
Rv3602c	1015.12	1.95438	0.118144	16.5424	1.81659e-61	3.02518e-60
Rv0755c	619.803	-2.43864	0.147597	-16.5223	2.53421e-61	4.20308e-60
Rv2417c	1799.54	1.51331	0.0917606	16.492	4.19131e-61	6.9233e-60
Rv1758	201.87	6.75969	0.410315	16.4744	5.60529e-61	9.22161e-60
Rv3473c	228.623	5.3604	0.325902	16.4479	8.68253e-61	1.42268e-59
Rv1179c	830.872	-1.83189	0.111771	-16.3896	2.26843e-60	3.70208e-59
Rv1653	1563.13	1.64886	0.100741	16.3674	3.26913e-60	5.31397e-59
Rv3312c	414.611	-2.52727	0.154456	-16.3624	3.54965e-60	5.74705e-59
Rv0579	374.383	-2.24139	0.137498	-16.3013	9.66652e-60	1.55887e-58
Rv0260c	268.283	3.25334	0.19961	16.2985	1.01129e-59	1.62443e-58
Rv0971c	690.114	1.66502	0.102226	16.2876	1.2083e-59	1.93328e-58
Rv0668	77893.7	1.08265	0.0664875	16.2835	1.29312e-59	2.06091e-58
Rv1496	1057.06	1.89742	0.116734	16.2542	2.08637e-59	3.31221e-58
Rv3119	541.171	-1.56011	0.0963384	-16.1941	5.55066e-59	8.77778e-58
Rv0749	175.131	-2.36952	0.146868	-16.1336	1.4801e-58	2.33159e-57
Rv0261c	352.671	2.07385	0.12855	16.1326	1.50489e-58	2.36152e-57
Rv2878c	2021.1	-1.60871	0.099774	-16.1236	1.74217e-58	2.7234e-57
Rv3164c	1146.35	1.59856	0.0994307	16.0771	3.69411e-58	5.75267e-57
Rv0846c	889.963	1.53016	0.0957559	15.9798	1.76742e-57	2.74185e-56
Rv0240	476.1	-2.52855	0.15825	-15.9782	1.81359e-57	2.80282e-56
Rv2469c	690.028	1.65971	0.1039	15.9741	1.93502e-57	2.9792e-56
Rv0626	147.324	-4.92504	0.309563	-15.9096	5.4337e-57	8.3344e-56
Rv3097c	341.272	2.03049	0.127695	15.901	6.23353e-57	9.5254e-56
Rv2397c	1828.21	1.14306	0.0719268	15.892	7.20148e-57	1.09634e-55
Rv1674c	406.097	1.99568	0.125685	15.8784	8.9431e-57	1.35643e-55
Rv0660c	740.187	-1.72117	0.108558	-15.8549	1.30074e-56	1.96557e-55
Rv3850	745.836	-1.52469	0.0963623	-15.8225	2.17663e-56	3.277e-55
Rv0605	469.938	-8.82774	0.557973	-15.8211	2.22598e-56	3.33897e-55
Rv1847	1224.72	-1.60347	0.101415	-15.811	2.6143e-56	3.90708e-55
Rv1658	1828.16	1.34227	0.0849081	15.8086	2.71634e-56	4.04476e-55
Rv3639c	113.254	4.74097	0.299959	15.8054	2.85616e-56	4.23751e-55
Rv2399c	1575.09	1.44486	0.0921137	15.6856	1.89844e-55	2.80638e-54
Rv0994	2832.61	1.1014	0.0702758	15.6725	2.33152e-55	3.42913e-54
serT	124.12	3.55068	0.226557	15.6724	2.33651e-55	3.42913e-54
Rv3047c	2445.26	2.04142	0.130951	15.5892	8.61881e-55	1.25141e-53
Rv3270	29018.3	2.0729	0.132968	15.5894	8.59359e-55	1.25141e-53
Rv3523	831.465	-1.98916	0.127609	-15.5879	8.79605e-55	1.27262e-53
Rv1599	5258.93	1.53167	0.0985977	15.5346	2.02383e-54	2.91775e-53
Rv2565	1226.65	-1.22636	0.079371	-15.4509	7.43553e-54	1.06446e-52
Rv0975c	1771.1	1.91776	0.124259	15.4335	9.74103e-54	1.38963e-52
Rv0272c	904.648	-1.47209	0.0957059	-15.3814	2.18306e-53	3.10344e-52
Rv3198c	1336.53	-1.15448	0.0751609	-15.3601	3.03289e-53	4.29659e-52
Rv2440c	2646.78	1.08257	0.0705031	15.3549	3.28485e-53	4.63743e-52
Rv3370c	1466.34	1.77433	0.115607	15.3479	3.65802e-53	5.14646e-52
Rv0765c	2221.72	1.58946	0.103571	15.3465	3.73653e-53	5.23885e-52
Rv0114	508.728	-1.95699	0.128058	-15.2821	1.00599e-52	1.40563e-51
Rv0895	6301.17	1.65092	0.10824	15.2525	1.58529e-52	2.2075e-51
Rv2684	892.355	-1.38639	0.0909006	-15.2517	1.60302e-52	2.2246e-51
Rv3212	8992.17	1.03216	0.0678117	15.221	2.56673e-52	3.54992e-51
Rv2790c	3171.24	-1.20949	0.0795253	-15.2089	3.08664e-52	4.25456e-51
Rv3479	3100.11	-1.55578	0.103018	-15.102	1.57048e-51	2.15743e-50
Rv0259c	177.669	2.64876	0.175516	15.0913	1.84682e-51	2.52853e-50
Rv1922	451.947	-1.85969	0.123521	-15.0557	3.16842e-51	4.32346e-50
Rv3303c	1888.94	1.0195	0.0677465	15.0488	3.51797e-51	4.78444e-50
Rv2885c	1262.26	1.44371	0.0963458	14.9847	9.24437e-51	1.25306e-49
Rv3562	1238.96	-1.74055	0.116417	-14.9509	1.53587e-50	2.0681e-49
Rv2164c	2621.41	1.72427	0.115434	14.9373	1.88466e-50	2.52941e-49
Rv1004c	1737.06	2.14648	0.143947	14.9116	2.76868e-50	3.70368e-49
Rv2634c	318.533	2.37087	0.159156	14.8965	3.47388e-50	4.63185e-49
Rv1382	332.939	2.01158	0.135066	14.8933	3.64081e-50	4.8386e-49
Rv1032c	703.241	1.54659	0.103848	14.8929	3.66776e-50	4.85859e-49
Rv3561	1937.34	-1.53087	0.102907	-14.8761	4.70916e-50	6.21792e-49
Rv1654	976.226	1.92993	0.129962	14.8499	6.96229e-50	9.16327e-49
Rv1844c	2278.04	-1.09823	0.0739571	-14.8496	6.9986e-50	9.18145e-49
Rv2835c	396.694	1.65727	0.11208	14.7865	1.78975e-49	2.34045e-48
Rv2352c	240.832	2.85584	0.193274	14.7761	2.08952e-49	2.72372e-48
Rv1290c	461.47	-1.85405	0.125514	-14.7717	2.23006e-49	2.89765e-48
Rv0046c	9719.43	1.06804	0.0724017	14.7516	3.00357e-49	3.89034e-48
Rv3206c	7236.68	1.08562	0.073704	14.7294	4.17256e-49	5.38736e-48
Rv0654	2337.54	-1.86166	0.1266	-14.7051	5.97914e-49	7.69555e-48
Rv2785c	2384	-1.51065	0.102817	-14.6927	7.18058e-49	9.21282e-48
Rv1356c	2589.38	2.85078	0.194122	14.6855	7.9811e-49	1.02078e-47
Rv1988	485.333	-2.0324	0.138798	-14.6429	1.49621e-48	1.90767e-47
Rv1705c	439.921	2.11303	0.144464	14.6267	1.89785e-48	2.41222e-47
Rv3560c	1681.21	-1.57234	0.107682	-14.6017	2.73976e-48	3.4715e-47
Rv3106	733.437	1.43736	0.0986	14.5777	3.89298e-48	4.91744e-47
Rv2943	244.161	-2.73154	0.187523	-14.5664	4.59587e-48	5.78739e-47
Rv0845	580.913	1.35217	0.0930091	14.538	6.95489e-48	8.73106e-47
Rv2805	199.95	2.15076	0.148662	14.4674	1.94707e-47	2.43682e-46
Rv0075	909.678	-1.17782	0.0814412	-14.4623	2.09748e-47	2.61704e-46
Rv2991	853.319	2.03591	0.140807	14.4589	2.20188e-47	2.73892e-46
Rv1444c	335.357	-1.76122	0.12233	-14.3972	5.38523e-47	6.67834e-46
Rv2103c	680.559	-1.77149	0.123092	-14.3915	5.84732e-47	7.22326e-46
Rv3082c	147.284	-2.34873	0.163204	-14.3914	5.86004e-47	7.22326e-46
Rv1175c	2332.3	-1.07672	0.0748266	-14.3895	6.02046e-47	7.39864e-46
Rv2735c	606.574	-1.60128	0.11132	-14.3845	6.4729e-47	7.93077e-46
Rv2320c	407.631	-1.7276	0.120149	-14.3789	7.02439e-47	8.58069e-46
Rv1568	1098.1	1.61816	0.11278	14.3479	1.09815e-46	1.33745e-45
Rv0298	415.323	-2.41023	0.168057	-14.3417	1.20035e-46	1.45756e-45
Rv0677c	5293.61	1.80266	0.125828	14.3264	1.49679e-46	1.81214e-45
Rv0306	146.907	2.91993	0.204616	14.2703	3.35256e-46	4.04687e-45
Rv3216	273.098	-2.2043	0.154573	-14.2606	3.85374e-46	4.63813e-45
Rv2260	650.875	-1.26649	0.0888467	-14.2547	4.18895e-46	5.02674e-45
Rv0793	310.104	2.08894	0.146993	14.2111	7.81576e-46	9.3514e-45
Rv3552	3342.39	-1.4563	0.10248	-14.2105	7.88561e-46	9.40739e-45
Rv2268c	312.657	1.7211	0.121186	14.2021	8.88885e-46	1.05426e-44
Rv1195	16466.6	-2.12977	0.149965	-14.2018	8.93093e-46	1.05618e-44
Rv0982	4036.46	-1.33554	0.0940684	-14.1975	9.49459e-46	1.11959e-44
Rv1187	194.428	-2.34739	0.165697	-14.1668	1.47153e-45	1.73021e-44
Rv1990c	103.137	-3.81471	0.269277	-14.1665	1.47698e-45	1.73163e-44
Rv1659	1058.77	1.40893	0.0995187	14.1574	1.68001e-45	1.96402e-44
Rv3600c	1198.56	1.40587	0.0993481	14.1509	1.84336e-45	2.14883e-44
Rv0928	2253.5	1.17975	0.0834057	14.1447	2.01325e-45	2.34019e-44
Rv3411c	7849.7	1.0019	0.0708539	14.1404	2.14211e-45	2.4829e-44
Rv3734c	856.985	-1.10648	0.0784338	-14.1071	3.43214e-45	3.96689e-44
Rv2944	91.9423	-3.97842	0.282355	-14.0901	4.36799e-45	5.03429e-44
Rv2766c	562.873	1.75505	0.124707	14.0734	5.53245e-45	6.35842e-44
Rv3282	1341.96	-1.33821	0.0951424	-14.0653	6.2021e-45	7.10803e-44
Rv3163c	1002.56	1.76665	0.12577	14.0466	8.07755e-45	9.23148e-44
Rv0210	389.37	1.46668	0.104449	14.0421	8.61604e-45	9.8194e-44
Rv3409c	2599.11	1.17354	0.0837501	14.0124	1.30906e-44	1.48773e-43
Rv3058c	1070.92	-1.45321	0.103766	-14.0047	1.45837e-44	1.65282e-43
Rv0124	201.233	2.63996	0.189889	13.9027	6.10382e-44	6.8985e-43
Rv1157c	945.654	1.31163	0.0943585	13.9005	6.28925e-44	7.08844e-43
Rv3165c	246.127	2.1874	0.157608	13.8787	8.52891e-44	9.58622e-43
Rv0782	1138.52	1.38877	0.100371	13.8364	1.53704e-43	1.71831e-42
Rv3863	3090.05	1.18143	0.0858527	13.7611	4.36631e-43	4.86736e-42
Rv1128c	922.981	-1.84238	0.134673	-13.6803	1.33077e-42	1.47142e-41
Rv0786c	309.432	-1.53868	0.112564	-13.6693	1.54791e-42	1.70689e-41
Rv1692	807.128	1.25833	0.0921801	13.6507	1.99879e-42	2.19813e-41
Rv1986	2805.32	2.30026	0.168705	13.6348	2.48576e-42	2.72631e-41
Rv0594	1012.66	1.36376	0.100058	13.6297	2.66631e-42	2.9165e-41
Rv3013	297.082	1.64777	0.120935	13.6252	2.83694e-42	3.09485e-41
Rv0592	856.469	1.81778	0.133429	13.6236	2.90002e-42	3.15522e-41
Rv2297	368.051	-1.79341	0.13175	-13.6122	3.38857e-42	3.67696e-41
Rv1166	1867.96	-1.1119	0.0819289	-13.5716	5.90513e-42	6.3738e-41
Rv0755A	102.242	-5.60379	0.413297	-13.5587	7.0327e-42	7.57083e-41
Rv0826	3370.92	-1.30131	0.0961042	-13.5406	9.00748e-42	9.6458e-41
Rv1503c	731.292	1.41516	0.104608	13.5282	1.06551e-41	1.13803e-40
Rv2524c	52485.4	1.48691	0.110004	13.5169	1.24346e-41	1.32462e-40
Rv3601c	941.646	1.72088	0.127467	13.5006	1.55182e-41	1.64881e-40
Rv3884c	3312.55	1.37329	0.102004	13.4631	2.58019e-41	2.73433e-40
Rv0775	1047.08	1.21879	0.0906459	13.4456	3.26568e-41	3.45181e-40
Rv0165c	282.806	-2.29985	0.171075	-13.4435	3.36066e-41	3.54303e-40
Rv3414c	1620.83	1.37022	0.102047	13.4273	4.18308e-41	4.3987e-40
Rv0879c	405.581	-1.38734	0.103429	-13.4134	5.04401e-41	5.29038e-40
Rv1795	9247.16	1.12163	0.083777	13.3882	7.08558e-41	7.41261e-40
Rv2838c	4029.01	1.42442	0.10656	13.3673	9.3837e-41	9.79169e-40
Rv0275c	534.338	-2.21644	0.16649	-13.3128	1.95083e-40	2.03046e-39
Rv0894	4997.88	1.68787	0.126851	13.3059	2.13907e-40	2.22072e-39
Rv3371	4795.81	1.81275	0.136283	13.3014	2.27187e-40	2.3526e-39
Rv1257c	3380.46	1.24237	0.0934874	13.2892	2.67514e-40	2.76319e-39
Rv1987	1738.99	1.00369	0.07557	13.2817	2.95786e-40	3.0475e-39
Rv0279c	301.958	1.82594	0.137573	13.2725	3.34343e-40	3.43607e-39
Rv0748	192.701	-2.54199	0.191626	-13.2654	3.67557e-40	3.76792e-39
Rv2153c	1387.12	1.17019	0.0882597	13.2585	4.02701e-40	4.11784e-39
Rv1188	98.2717	-3.0323	0.228946	-13.2446	4.84828e-40	4.94525e-39
Rv1656	631.774	2.13053	0.160949	13.2372	5.34787e-40	5.44123e-39
Rv2088	1107.86	1.21957	0.0922622	13.2186	6.85581e-40	6.95814e-39
Rv3413c	1248.54	1.20152	0.0909143	13.216	7.09543e-40	7.18346e-39
Rv0517	991.395	1.4813	0.11218	13.2047	8.24185e-40	8.32346e-39
Rv0821c	2435.52	-1.42918	0.108236	-13.2043	8.28811e-40	8.3495e-39
Rv3742c	3659.42	-1.94704	0.147618	-13.1897	1.00546e-39	1.01041e-38
Rv1648	936.713	1.23138	0.0933719	13.1879	1.02978e-39	1.03231e-38
Rv3685c	1296.19	-1.02928	0.0781948	-13.1631	1.43143e-39	1.43143e-38
Rv2946c	19458.5	1.12018	0.0851242	13.1593	1.50438e-39	1.5007e-38
Rv1991c	160.88	-2.33747	0.177914	-13.1382	1.98824e-39	1.97854e-38
Rv1092c	1332.45	-1.05941	0.0806729	-13.1321	2.15504e-39	2.13931e-38
Rv2575	1030.14	1.02748	0.0785871	13.0745	4.60857e-39	4.56382e-38
Rv3215	329.221	-1.63269	0.125003	-13.0612	5.48245e-39	5.41607e-38
Rv0784	688.227	1.735	0.133115	13.0339	7.85419e-39	7.74036e-38
Rv1918c	1026.22	-1.50485	0.11598	-12.975	1.69594e-38	1.66733e-37
Rv3590c	97.7869	-5.51086	0.426844	-12.9107	3.91721e-38	3.84188e-37
Rv3011c	687.517	1.17311	0.0910836	12.8795	5.87308e-38	5.74632e-37
Rv0480c	523.529	-1.96993	0.152994	-12.8759	6.15082e-38	6.00367e-37
Rv3749c	963.53	-1.37883	0.107152	-12.8679	6.81998e-38	6.64094e-37
Rv2080	315.668	-1.6104	0.125372	-12.845	9.17198e-38	8.90993e-37
Rv2640c	1381.28	1.28705	0.100324	12.8289	1.12951e-37	1.09463e-36
Rv1535	1273.26	-1.65988	0.129963	-12.772	2.35095e-37	2.27295e-36
Rv3294c	64.551	3.50456	0.274547	12.7649	2.57546e-37	2.47828e-36
Rv3123	239.308	2.49576	0.195755	12.7494	3.14027e-37	3.01466e-36
Rv2259	1520.67	-1.01745	0.0798415	-12.7434	3.39245e-37	3.24911e-36
Rv1321	829.678	-1.33164	0.104609	-12.7297	4.04586e-37	3.86583e-36
Rv1923	1843.51	-1.03974	0.0818619	-12.7011	5.82857e-37	5.55621e-36
Rv2211c	2026.59	1.28007	0.101092	12.6625	9.54262e-37	9.07549e-36
Rv3310	615.854	-1.40081	0.110826	-12.6398	1.27409e-36	1.20891e-35
Rv3559c	1403.96	-1.70898	0.135462	-12.6159	1.72528e-36	1.62567e-35
Rv0840c	551.364	1.19942	0.0951529	12.6052	1.97751e-36	1.85904e-35
Rv2154c	4237.96	1.12914	0.0896747	12.5915	2.35025e-36	2.20437e-35
Rv3726	1118.44	-1.51008	0.120083	-12.5753	2.88599e-36	2.70065e-35
Rv0836c	121.713	-2.75754	0.219928	-12.5384	4.60126e-36	4.29591e-35
Rv3511	359.257	1.50545	0.120193	12.5252	5.43385e-36	5.06167e-35
Rv0867c	8055.41	1.36972	0.109416	12.5184	5.92104e-36	5.50293e-35
Rv1126c	530.081	-1.1657	0.0931884	-12.5091	6.65966e-36	6.17296e-35
Rv0591	998.063	1.56469	0.125153	12.5023	7.25551e-36	6.6974e-35
Rv0915c	426.976	1.77807	0.142234	12.5011	7.36382e-36	6.78203e-35
Rv2642	624.471	1.81159	0.144989	12.4947	7.97943e-36	7.33245e-35
Rv1942c	493.577	-1.47683	0.118365	-12.477	9.97128e-36	9.1422e-35
Rv1198	2618.63	-14.7689	1.18389	-12.4749	1.02321e-35	9.34683e-35
Rv2376c	1737.7	-2.05322	0.164589	-12.4748	1.02403e-35	9.34683e-35
Rv1862	429.207	-1.54246	0.123885	-12.4508	1.38515e-35	1.26147e-34
Rv0106	186.487	-1.95484	0.157047	-12.4475	1.44273e-35	1.31099e-34
Rv1883c	1379.57	-1.35204	0.108628	-12.4465	1.46167e-35	1.32525e-34
Rv1766	256.817	-1.71074	0.13757	-12.4354	1.67973e-35	1.51958e-34
Rv0113	617.066	-1.57042	0.126707	-12.3941	2.81202e-35	2.5271e-34
Rv3269	3806.31	1.62679	0.131343	12.3858	3.1204e-35	2.79808e-34
Rv2340c	707.251	1.75188	0.141673	12.3657	4.00938e-35	3.58734e-34
Rv3320c	1848.5	1.20321	0.0973146	12.3641	4.08858e-35	3.6502e-34
Rv2839c	21251.6	1.04439	0.0845793	12.3481	4.98863e-35	4.43434e-34
Rv1435c	3018.84	1.13132	0.0916913	12.3383	5.63208e-35	4.99541e-34
Rv0314c	865.317	-1.27277	0.103196	-12.3336	5.97501e-35	5.28808e-34
MTS2823	103243	-1.87387	0.152034	-12.3254	6.61361e-35	5.84059e-34
Rv1822	548.005	-1.48236	0.120327	-12.3194	7.11944e-35	6.27372e-34
Rv2252	433.354	1.45469	0.118393	12.287	1.06346e-34	9.331e-34
Rv0960	398.103	-1.95468	0.159126	-12.2838	1.10647e-34	9.68756e-34
Rv3831	813.981	1.46293	0.119368	12.2557	1.56651e-34	1.3686e-33
Rv0634A	640.203	-1.48531	0.121415	-12.2333	2.0645e-34	1.79982e-33
Rv1955	1267.32	-14.467	1.18454	-12.2132	2.64342e-34	2.29961e-33
Rv3711c	1392.38	-1.09949	0.090104	-12.2024	3.0176e-34	2.61953e-33
Rv3767c	751.826	-1.61423	0.132321	-12.1994	3.13281e-34	2.71377e-33
Rv1494	322.419	1.5874	0.130147	12.197	3.22483e-34	2.78756e-33
Rv3903c	182.701	-2.00329	0.164425	-12.1837	3.79864e-34	3.27663e-33
Rv2619c	805.118	1.29079	0.106255	12.148	5.87845e-34	5.04928e-33
Rv0892	4275.44	1.41969	0.116887	12.1459	6.03513e-34	5.17297e-33
Rv0204c	1327.58	1.05132	0.0865763	12.1433	6.22926e-34	5.32817e-33
Rv1243c	198.118	2.09036	0.172183	12.1404	6.45445e-34	5.50924e-33
Rv1009	1958.36	-1.12366	0.0925625	-12.1395	6.52263e-34	5.55581e-33
Rv0257	93.0195	-3.16808	0.261136	-12.1319	7.15507e-34	6.08181e-33
Rv1750c	673.286	-1.06247	0.0877194	-12.1122	9.10549e-34	7.72357e-33
Rv2519	1432.46	-14.3026	1.18089	-12.1118	9.15195e-34	7.74688e-33
Rv2017	822.598	-14.3372	1.18381	-12.1111	9.2279e-34	7.79499e-33
Rv3034c	634.239	-1.29047	0.106557	-12.1106	9.28307e-34	7.8254e-33
Rv1289	656.918	-1.31924	0.109189	-12.0822	1.31212e-33	1.1038e-32
Rv0013	855.518	-1.08684	0.0900902	-12.0639	1.63866e-33	1.37003e-32
Rv2015c	725.803	1.7112	0.142622	11.9981	3.63345e-33	3.0254e-32
Rv3556c	6657.91	-1.13183	0.0943723	-11.9932	3.855e-33	3.20334e-32
Rv0115	519.279	-1.48163	0.12355	-11.9922	3.906e-33	3.23912e-32
Rv1882c	845.65	-1.25418	0.104595	-11.9908	3.9715e-33	3.28676e-32
Rv2290	974.435	-1.31616	0.109954	-11.9701	5.09962e-33	4.19484e-32
Rv1043c	1192.06	-14.1391	1.1815	-11.9671	5.28374e-33	4.33756e-32
Rv1046c	1522.74	-14.1786	1.18658	-11.9491	6.5633e-33	5.37716e-32
Rv2392	2865.3	-1.0438	0.0874169	-11.9405	7.28045e-33	5.95275e-32
Rv2750	1067.08	1.19757	0.100317	11.9379	7.50917e-33	6.12748e-32
Rv0128	520.217	1.27473	0.106856	11.9295	8.30932e-33	6.76687e-32
Rv3230c	5002.9	1.23689	0.103695	11.9282	8.44228e-33	6.86145e-32
Rv0620	105.835	2.97135	0.249304	11.9186	9.47048e-33	7.68182e-32
Rv3394c	322.586	1.76292	0.148312	11.8865	1.39117e-32	1.12173e-31
Rv3059	869.014	-1.01191	0.0851663	-11.8816	1.47457e-32	1.1843e-31
Rv0687	895.124	1.05662	0.088948	11.8791	1.52036e-32	1.21868e-31
Rv3197	6100.62	-1.03304	0.0869746	-11.8775	1.55006e-32	1.24005e-31
Rv1825	703.458	-1.04904	0.0884832	-11.8558	2.00737e-32	1.60275e-31
Rv2465c	863.41	1.69741	0.143597	11.8207	3.05276e-32	2.43267e-31
Rv1823	525.873	-1.2759	0.108326	-11.7783	5.04995e-32	4.00852e-31
Rv2009	787.672	-4.04717	0.344694	-11.7413	7.82378e-32	6.18625e-31
Rv0413	894.923	1.00045	0.0852418	11.7366	8.27876e-32	6.53333e-31
Rv1462	5041.21	1.0452	0.0891137	11.7288	9.07073e-32	7.13074e-31
Rv3142c	597.513	-1.42406	0.121742	-11.6973	1.31532e-31	1.03202e-30
Rv2123	329.136	1.73827	0.148666	11.6925	1.39222e-31	1.09026e-30
Rv3273	4258.45	-1.06214	0.090857	-11.6902	1.43068e-31	1.11823e-30
Rv0653c	215.203	-1.67525	0.143356	-11.686	1.50329e-31	1.17274e-30
Rv2016	729.441	-13.8285	1.18388	-11.6806	1.60102e-31	1.24659e-30
Rv1085c	652.413	1.07999	0.0924648	11.68	1.61359e-31	1.25399e-30
Rv1586c	580.418	-13.8426	1.18559	-11.6757	1.69702e-31	1.31632e-30
Rv3450c	106.313	-2.26767	0.194545	-11.6563	2.13085e-31	1.64657e-30
Rv2665	1022.89	-13.7364	1.18464	-11.5954	4.34963e-31	3.35472e-30
Rv0503c	2505.24	-1.00447	0.0866751	-11.5889	4.69102e-31	3.6112e-30
Rv3060c	2816.96	-1.37077	0.118291	-11.5881	4.73372e-31	3.63721e-30
Rv3405c	281.234	-1.75998	0.152002	-11.5787	5.28485e-31	4.03786e-30
Rv1954A	909.566	-13.8841	1.20825	-11.4911	1.46245e-30	1.11321e-29
Rv3553	2123.05	-1.29155	0.112568	-11.4735	1.79272e-30	1.36206e-29
alaV	282.644	1.68162	0.146705	11.4626	2.03309e-30	1.54182e-29
Rv0238	1743.06	-1.23078	0.107609	-11.4375	2.71693e-30	2.05279e-29
Rv1189	54.4996	-3.02244	0.26519	-11.3973	4.31364e-30	3.24717e-29
Rv1138c	408.949	1.45327	0.127625	11.387	4.85327e-30	3.64665e-29
Rv0440	42854.1	1.17333	0.103136	11.3765	5.47495e-30	4.10621e-29
Rv0088	1219.22	-1.55403	0.136632	-11.3738	5.64862e-30	4.22869e-29
Rv0944	127.569	2.48461	0.218648	11.3635	6.35377e-30	4.74787e-29
Rv1576c	448.854	-13.4708	1.18699	-11.3488	7.51999e-30	5.60906e-29
Rv1314c	291.361	-1.5525	0.136904	-11.34	8.31301e-30	6.18925e-29
Rv3892c	540.189	1.39289	0.123263	11.3002	1.30957e-29	9.71465e-29
Rv0112	1331.07	-1.19985	0.106292	-11.2882	1.50034e-29	1.11096e-28
Rv3822	6519.4	-1.47999	0.131152	-11.2846	1.56393e-29	1.15594e-28
Rv3190c	804.119	-13.3293	1.18136	-11.283	1.59175e-29	1.17439e-28
Rv1121	2411.39	-1.0041	0.089012	-11.2805	1.6382e-29	1.20647e-28
Rv3160c	3282.97	1.1177	0.0990906	11.2796	1.65538e-29	1.21693e-28
Rv1582c	421.693	-13.3819	1.18668	-11.2768	1.70885e-29	1.25397e-28
Rv2763c	711.506	1.14675	0.101695	11.2763	1.71746e-29	1.25803e-28
Rv0973c	4048.54	1.13985	0.101142	11.2698	1.8496e-29	1.35239e-28
Rv0074	987.157	-1.18108	0.104818	-11.2679	1.88929e-29	1.37894e-28
Rv1928c	161.396	-1.80594	0.1603	-11.2661	1.93027e-29	1.40634e-28
Rv2018	444.533	-13.3091	1.18344	-11.2461	2.42064e-29	1.76046e-28
Rv0467	10946.7	-1.80624	0.16067	-11.2419	2.53837e-29	1.8428e-28
Rv2548	200.208	-1.83065	0.163292	-11.2109	3.60588e-29	2.60851e-28
Rv0764c	3937.61	1.49569	0.133557	11.1989	4.12728e-29	2.98041e-28
Rv2426c	755.099	-1.10609	0.0991008	-11.1612	6.31221e-29	4.54212e-28
Rv0493c	224.324	1.42265	0.127745	11.1366	8.32394e-29	5.96866e-28
Rv1889c	192.868	1.80809	0.16255	11.1233	9.65815e-29	6.9132e-28
Rv1957	595.535	-13.1697	1.18409	-11.1222	9.78404e-29	6.99105e-28
Rv0789c	1773.59	-1.16481	0.104752	-11.1197	1.00653e-28	7.17946e-28
Rv3686c	852.444	-1.33892	0.120444	-11.1166	1.04187e-28	7.41854e-28
Rv2989	3748.39	1.86476	0.167769	11.115	1.06043e-28	7.53758e-28
Rv0774c	633.271	-1.0651	0.0961372	-11.079	1.58642e-28	1.12567e-27
Rv1603	1682.78	1.03552	0.0935035	11.0746	1.66574e-28	1.1799e-27
Rv3238c	602.635	1.10883	0.100151	11.0716	1.72328e-28	1.21854e-27
Rv1600	3488.3	1.21912	0.110563	11.0265	2.84818e-28	2.007e-27
Rv3372	1091.66	1.7176	0.155779	11.0259	2.86722e-28	2.01694e-27
Rv0268c	660.097	-13.0376	1.18263	-11.0242	2.92176e-28	2.05177e-27
Rv0587	2618.13	-1.27059	0.115273	-11.0224	2.97883e-28	2.08825e-27
Rv3382c	831.702	-1.32684	0.120463	-11.0144	3.2554e-28	2.27822e-27
Rv1255c	737.238	-1.24316	0.11296	-11.0052	3.60596e-28	2.51923e-27
Rv1287	1429.85	-1.34068	0.122054	-10.9843	4.54538e-28	3.17011e-27
Rv2022c	516.989	-1.46028	0.133082	-10.9728	5.16467e-28	3.58976e-27
Rv0586	2202.41	-1.30253	0.118909	-10.954	6.35525e-28	4.40228e-27
Rv2436	269.03	-1.68185	0.153543	-10.9536	6.38876e-28	4.41264e-27
Rv3612c	465.683	-12.9792	1.18494	-10.9535	6.39184e-28	4.41264e-27
Rv0330c	351.123	1.49854	0.136841	10.951	6.57422e-28	4.53088e-27
Rv1467c	1080.9	1.04681	0.095832	10.9234	8.90619e-28	6.1071e-27
Rv3706c	246.967	-1.90745	0.174852	-10.9089	1.04469e-27	7.15155e-27
Rv1322	288.64	-1.21578	0.111462	-10.9076	1.06029e-27	7.24622e-27
Rv1956	468.339	-12.883	1.18408	-10.8802	1.43289e-27	9.75991e-27
Rv1577c	293.893	-12.86	1.18443	-10.8575	1.83697e-27	1.24914e-26
Rv2827c	514.448	-12.8536	1.18405	-10.8556	1.87585e-27	1.27346e-26
Rv2659c	310.401	-12.8906	1.18846	-10.8464	2.0738e-27	1.40317e-26
Rv2513	491.003	-12.8359	1.18385	-10.8425	2.16461e-27	1.46219e-26
Rv1585c	298.194	-12.8821	1.18968	-10.8283	2.52868e-27	1.70248e-26
Rv3452	443.331	-1.16072	0.1072	-10.8276	2.54613e-27	1.7114e-26
Rv1701	2129.03	1.11766	0.103234	10.8265	2.57717e-27	1.72942e-26
Rv3845	54.0401	-3.51445	0.324651	-10.8253	2.61249e-27	1.75024e-26
Rv2104c	192.815	-1.78217	0.164651	-10.8239	2.65134e-27	1.77336e-26
Rv1748	404.038	1.30455	0.120605	10.8166	2.87082e-27	1.91701e-26
Rv1471	472.444	-1.32926	0.122902	-10.8156	2.90342e-27	1.93561e-26
Rv0388c	466.221	1.2156	0.112486	10.8067	3.20026e-27	2.13003e-26
Rv2540c	4161.3	1.22202	0.113396	10.7765	4.44254e-27	2.95205e-26
Rv1262c	333.91	-1.32029	0.122609	-10.7683	4.85985e-27	3.21886e-26
Rv3741c	3646.59	-1.7909	0.166311	-10.7684	4.85592e-27	3.21886e-26
Rv3461c	3815.54	-1.10018	0.102177	-10.7674	4.90632e-27	3.24437e-26
Rv0387c	189.126	1.71719	0.159493	10.7666	4.95171e-27	3.26909e-26
Rv0354c	287.185	1.8001	0.167416	10.7522	5.78426e-27	3.81256e-26
Rv0032	591.123	1.43002	0.133138	10.7409	6.54269e-27	4.30551e-26
Rv0595c	300.567	-1.75779	0.163746	-10.7348	6.98449e-27	4.58884e-26
Rv0972c	1380.97	1.03709	0.0966155	10.7342	7.03614e-27	4.60794e-26
Rv3613c	583.41	-5.05138	0.470843	-10.7284	7.49012e-27	4.89739e-26
Rv3276c	1790.55	1.00689	0.0939156	10.7212	8.09658e-27	5.28545e-26
Rv1379	710.146	1.72377	0.160794	10.7204	8.16603e-27	5.32227e-26
Rv1526c	545.44	1.38281	0.129051	10.7152	8.63726e-27	5.62042e-26
Rv3138	947.335	-1.38034	0.128834	-10.7141	8.74348e-27	5.68048e-26
Rv1250	613.134	1.20527	0.112513	10.7122	8.9226e-27	5.78763e-26
Rv2917	230.991	1.67988	0.157035	10.6975	1.04576e-26	6.77256e-26
Rv1385	332.093	1.60081	0.149951	10.6756	1.3244e-26	8.56346e-26
Rv0239	532.58	-12.6488	1.18524	-10.6719	1.37714e-26	8.89041e-26
Rv2573	166.148	1.89176	0.177302	10.6697	1.41056e-26	9.09173e-26
Rv1664	907.279	-1.09057	0.102215	-10.6694	1.41512e-26	9.10678e-26
Rv3378c	591.545	1.27851	0.119997	10.6545	1.66163e-26	1.06763e-25
Rv1840c	379.115	1.6421	0.154294	10.6426	1.88754e-26	1.21088e-25
Rv1682	423.994	-1.80287	0.169796	-10.6178	2.4617e-26	1.57179e-25
Rv3650	170.026	1.94467	0.183287	10.61	2.67738e-26	1.70683e-25
Rv2915c	1189.17	1.0178	0.0964627	10.5512	5.01538e-26	3.18239e-25
Rv2972c	470.874	1.26797	0.120237	10.5456	5.323e-26	3.37234e-25
Rv2021c	553.451	-1.29491	0.123068	-10.5219	6.84932e-26	4.33259e-25
Rv1368	1338.82	-1.13265	0.107879	-10.4993	8.70271e-26	5.47949e-25
Rv2596	377.228	-1.18007	0.112742	-10.4669	1.22556e-25	7.68016e-25
Rv0109	206.944	1.65877	0.158533	10.4633	1.27403e-25	7.96023e-25
Rv0397A	382.357	1.88165	0.18017	10.4438	1.56487e-25	9.74758e-25
Rv2566	739.44	-1.04006	0.0997665	-10.425	1.90691e-25	1.1824e-24
Rv2600	242.508	-1.45984	0.140117	-10.4187	2.03732e-25	1.26135e-24
Rv1890c	252.537	1.32212	0.12771	10.3525	4.07491e-25	2.51143e-24
Rv0090	155.631	1.81887	0.175999	10.3346	4.9165e-25	3.02554e-24
Rv2823c	284.803	-12.2202	1.18277	-10.3318	5.05845e-25	3.1082e-24
Rv2543	86.1496	-2.29488	0.222528	-10.3128	6.16952e-25	3.77953e-24
Rv2725c	5334.16	1.17903	0.114429	10.3036	6.78448e-25	4.14381e-24
Rv3427c	672.18	-12.2005	1.18531	-10.2931	7.57241e-25	4.61815e-24
Rv1372	188.165	1.52355	0.14803	10.2922	7.64384e-25	4.65476e-24
Rv0284	20151.5	-1.09523	0.10647	-10.2868	8.08531e-25	4.91625e-24
Rv1414	158.985	1.7065	0.166124	10.2724	9.38024e-25	5.69514e-24
Rv2624c	3027.27	1.57228	0.153235	10.2606	1.06065e-24	6.43011e-24
Rv1772	911.603	-1.3606	0.132693	-10.2538	1.13818e-24	6.88988e-24
Rv2478c	58.4911	-3.38611	0.330786	-10.2365	1.36019e-24	8.1973e-24
Rv1075c	500.559	1.2144	0.118675	10.233	1.41033e-24	8.48697e-24
Rv2826c	320.336	-12.1142	1.18405	-10.2312	1.43733e-24	8.63667e-24
Rv2008c	82.3627	-2.49793	0.244162	-10.2306	1.4461e-24	8.67662e-24
Rv0402c	2199.33	1.01318	0.0991267	10.2211	1.59518e-24	9.54302e-24
Rv1818c	259.328	-12.0808	1.18653	-10.1816	2.39537e-24	1.42673e-23
Rv2658c	181.931	-12.1024	1.18872	-10.181	2.4102e-24	1.43347e-23
Rv0650	86.6947	3.03751	0.299174	10.153	3.21311e-24	1.8917e-23
Rv0615	276.21	-12.024	1.18478	-10.1487	3.35723e-24	1.97371e-23
Rv2336	1481.12	-1.07633	0.106389	-10.117	4.64519e-24	2.72304e-23
Rv0367c	248.863	-1.3411	0.13259	-10.1146	4.75944e-24	2.78602e-23
Rv0829	55.7114	3.77358	0.373471	10.1041	5.29997e-24	3.09797e-23
Rv0078A	1896.69	-1.1404	0.112883	-10.1025	5.38314e-24	3.14209e-23
mpr6	1277.29	1.00799	0.0999949	10.0804	6.74515e-24	3.92026e-23
Rv3162c	285.547	1.65337	0.164301	10.0631	8.04645e-24	4.65667e-23
Rv0455c	2177.28	-1.33513	0.132828	-10.0515	9.04535e-24	5.22734e-23
Rv2818c	151.955	-11.9084	1.18585	-10.0421	9.95143e-24	5.74283e-23
Rv3588c	515.92	-1.04108	0.103694	-10.04	1.01708e-23	5.86111e-23
Rv2628	922.113	-1.97966	0.197405	-10.0284	1.14319e-23	6.56934e-23
Rv1809	449.935	-1.32867	0.132678	-10.0142	1.32e-23	7.55342e-23
Rv2303c	131.371	-1.62091	0.162005	-10.0053	1.44494e-23	8.2568e-23
Rv1943c	171.775	-1.4503	0.145072	-9.99713	1.56883e-23	8.9522e-23
Rv3595c	1301.43	1.2257	0.123046	9.96133	2.25041e-23	1.28236e-22
Rv1443c	247.235	-11.7688	1.18277	-9.9502	2.51678e-23	1.43214e-22
Rv2380c	3204.39	-1.11009	0.111628	-9.94455	2.66369e-23	1.51363e-22
Rv0676c	15897.6	1.0401	0.104908	9.91435	3.6061e-23	2.04063e-22
Rv0384c	22331.2	1.37048	0.138387	9.90329	4.02795e-23	2.27618e-22
Rv2324	250.407	-1.28236	0.12954	-9.89934	4.19047e-23	2.36475e-22
Rv0379	74.339	2.34522	0.237823	9.86118	6.13245e-23	3.45109e-22
Rv2819c	132.845	-11.7146	1.18952	-9.84821	6.97786e-23	3.92144e-22
Rv2686c	411.983	1.19823	0.121945	9.826	8.70099e-23	4.88309e-22
Rv1578c	128.41	-11.6661	1.18819	-9.81833	9.38874e-23	5.26182e-22
Rv1045	219.81	-11.6494	1.18717	-9.81271	9.92679e-23	5.55573e-22
Rv2019	142.458	-11.6867	1.19114	-9.81129	1.00673e-22	5.62667e-22
Rv1579c	128.023	-11.6615	1.18909	-9.80712	1.04917e-22	5.85584e-22
Rv2050	1859.08	1.14838	0.117144	9.80309	1.09191e-22	6.08604e-22
Rv2746c	867.446	1.01676	0.103883	9.78755	1.27347e-22	7.08834e-22
Rv0347	201.397	-11.6196	1.18877	-9.77447	1.44921e-22	8.04458e-22
Rv0399c	238.572	-11.5596	1.18403	-9.76287	1.62484e-22	9.00728e-22
Rv0698	380.505	-1.52894	0.156642	-9.76076	1.65911e-22	9.18479e-22
Rv2390c	303.476	1.2429	0.12739	9.7567	1.72679e-22	9.54647e-22
Rv3366	332.288	-1.83476	0.188224	-9.74776	1.88583e-22	1.03975e-21
Rv2811	45.7232	-3.60866	0.37054	-9.73892	2.05726e-22	1.12969e-21
Rv3539	226.159	1.26079	0.12952	9.73435	2.15188e-22	1.18006e-21
Rv3813c	1229.5	1.02624	0.105686	9.71036	2.72375e-22	1.48568e-21
Rv3291c	109.914	-1.7958	0.184953	-9.70952	2.74614e-22	1.49589e-21
Rv3309c	130.167	-1.57696	0.162453	-9.70719	2.8097e-22	1.52847e-21
Rv3739c	323.376	-1.51583	0.156162	-9.70678	2.82122e-22	1.5327e-21
Rv0624	216.594	-11.5091	1.18621	-9.70241	2.94451e-22	1.59755e-21
Rv1976c	505.632	1.13199	0.116755	9.69549	3.15127e-22	1.70746e-21
Rv2664	300.835	-11.4532	1.18382	-9.67482	3.85785e-22	2.08753e-21
Rv0468	3486.64	-1.56628	0.161919	-9.67326	3.91698e-22	2.11673e-21
Rv2494	532.698	-1.13749	0.117631	-9.66998	4.04449e-22	2.18274e-21
Rv3190A	236.341	-11.5109	1.19056	-9.66853	4.10226e-22	2.20808e-21
Rv2824c	169.753	-11.483	1.18777	-9.66776	4.13321e-22	2.2218e-21
Rv2821c	169.598	-11.457	1.18573	-9.66242	4.35461e-22	2.33774e-21
Rv1866	765.574	1.08946	0.112891	9.65057	4.88813e-22	2.61727e-21
Rv0042c	949.808	-1.06862	0.110851	-9.64019	5.40861e-22	2.89215e-21
Rv0998	950.186	1.22558	0.127143	9.6394	5.45066e-22	2.91083e-21
Rv3547	241.296	-1.30717	0.135646	-9.63663	5.5996e-22	2.98646e-21
Rv2129c	558.378	-1.19851	0.124465	-9.62931	6.01338e-22	3.20295e-21
Rv0099	798.052	-1.21705	0.126449	-9.6248	6.28276e-22	3.34207e-21
Rv0874c	178.064	-11.423	1.18781	-9.61687	6.78641e-22	3.60528e-21
Rv2064	488.627	1.03026	0.107154	9.61472	6.92998e-22	3.67677e-21
Rv2348c	897.377	2.54823	0.26517	9.60979	7.26974e-22	3.85202e-21
Rv3506	452.363	1.60001	0.166578	9.60515	7.60456e-22	4.0242e-21
Rv1062	417.64	1.22765	0.128018	9.58964	8.83934e-22	4.66552e-21
Rv3566A	59.217	-3.0236	0.315538	-9.58239	9.48289e-22	4.99758e-21
Rv3860	434.631	1.02921	0.107598	9.56524	1.11938e-21	5.88541e-21
Rv1399c	231.794	-11.3203	1.18405	-9.56069	1.1697e-21	6.14206e-21
Rv0912	353.991	1.21445	0.127084	9.5563	1.22045e-21	6.40031e-21
Rv3491	2103.18	-1.13588	0.119053	-9.54091	1.41589e-21	7.40618e-21
Rv2331	140.394	-1.96614	0.206102	-9.53964	1.43331e-21	7.48771e-21
Rv1856c	2299.89	1.02434	0.107389	9.53854	1.44852e-21	7.55747e-21
Rv2801A	74.4061	2.18772	0.230007	9.51157	1.87811e-21	9.78634e-21
Rv2740	500.783	-1.07723	0.113284	-9.50909	1.92344e-21	9.997e-21
Rv0341	1041.79	1.14593	0.120701	9.4939	2.22538e-21	1.15369e-20
Rv0394c	174.926	-11.2368	1.18415	-9.48935	2.32483e-21	1.20372e-20
Rv3135	2266.04	-1.07813	0.113633	-9.48781	2.35943e-21	1.22009e-20
Rv0087	595.311	-1.28664	0.135639	-9.48577	2.40604e-21	1.24261e-20
Rv0193c	233.842	-1.43759	0.151573	-9.48444	2.43694e-21	1.25698e-20
Rv2255c	195.315	-11.2357	1.18692	-9.46626	2.90037e-21	1.49037e-20
Rv1657	273.582	2.10355	0.222685	9.44631	3.50994e-21	1.80133e-20
Rv2687c	307.324	1.27952	0.135705	9.42863	4.15473e-21	2.12956e-20
Rv1042c	142.502	-11.1964	1.18784	-9.42578	4.26935e-21	2.18283e-20
Rv1873	117.151	2.04	0.217157	9.39412	5.76997e-21	2.93901e-20
Rv3221A	802.782	1.26649	0.134823	9.39377	5.78899e-21	2.94502e-20
Rv2820c	107.057	-11.1565	1.18866	-9.38577	6.24613e-21	3.17363e-20
Rv0196	1478.34	-1.20164	0.128049	-9.38427	6.33536e-21	3.21496e-20
Rv2308	308.732	1.20489	0.128661	9.36487	7.61471e-21	3.8403e-20
Rv0850	54.6757	-7.04595	0.75243	-9.36426	7.65877e-21	3.85299e-20
Rv1953	148.177	-11.1014	1.18549	-9.36436	7.65118e-21	3.85299e-20
Rv0456A	47.03	-3.95016	0.422207	-9.35598	8.28295e-21	4.16188e-20
Rv2647	146.161	-11.0575	1.1847	-9.33363	1.02306e-20	5.13418e-20
Rv0197	5011.76	-1.00835	0.108272	-9.3131	1.24154e-20	6.20009e-20
Rv0008c	443.147	1.00354	0.107778	9.31124	1.26346e-20	6.30183e-20
Rv2667	108.246	1.88422	0.202546	9.30267	1.36966e-20	6.8149e-20
Rv1581c	85.3645	-11.0787	1.19228	-9.29205	1.51349e-20	7.5122e-20
Rv3902c	156.146	-11.0076	1.18477	-9.29089	1.53001e-20	7.58496e-20
Rv2662	451.937	-10.986	1.18624	-9.26118	2.02176e-20	9.99854e-20
Rv0101	5069.22	-1.23629	0.133513	-9.25972	2.04966e-20	1.01242e-19
Rv0359	240.337	1.35161	0.145983	9.25869	2.06952e-20	1.02099e-19
Rv0368c	109.523	1.74257	0.18825	9.25667	2.10911e-20	1.03927e-19
Rv1246c	218.372	-1.30931	0.141517	-9.25193	2.20472e-20	1.08508e-19
Rv2439c	798.861	1.16907	0.126426	9.2471	2.30658e-20	1.13383e-19
Rv2734	140.806	-10.9569	1.18621	-9.23694	2.53648e-20	1.24385e-19
Rv1103c	180.857	-1.80263	0.19521	-9.23429	2.60005e-20	1.2735e-19
Rv3563	764.232	-1.12682	0.122102	-9.22854	2.74341e-20	1.3421e-19
Rv1958c	131.133	-10.9591	1.18816	-9.22358	2.87347e-20	1.40404e-19
Rv3431c	171.687	-10.9482	1.18897	-9.20811	3.31922e-20	1.61797e-19
Rv1214c	293.862	1.08693	0.118136	9.20068	3.55686e-20	1.73174e-19
Rv0604	148.961	-10.9144	1.18663	-9.19776	3.65474e-20	1.77727e-19
Rv2873	374.383	1.01121	0.11034	9.16446	4.97973e-20	2.41585e-19
Rv2651c	180.995	-10.8839	1.19026	-9.14416	6.00961e-20	2.90856e-19
Rv1159	495.611	-1.07151	0.117388	-9.12795	6.98066e-20	3.36656e-19
Rv1919c	544.024	-1.02352	0.112312	-9.11318	8.00049e-20	3.85384e-19
Rv1867	603.721	1.01377	0.111255	9.1121	8.08014e-20	3.88761e-19
Rv2646	139.707	-10.783	1.18596	-9.09224	9.70154e-20	4.65127e-19
Rv2492	192.432	1.23667	0.136402	9.06636	1.23059e-19	5.86541e-19
Rv1637c	1361.02	1.04763	0.115795	9.04732	1.46525e-19	6.96763e-19
Rv2631	5281.1	1.35244	0.149853	9.02507	1.7958e-19	8.50972e-19
MTS1082	86.3973	-10.7564	1.19243	-9.02061	1.87047e-19	8.85325e-19
Rv3771c	50.8992	-2.84645	0.315712	-9.01594	1.95187e-19	9.20653e-19
Rv0593	542.116	1.34294	0.149177	9.00234	2.20953e-19	1.03619e-18
Rv0274	787.122	1.4028	0.155835	9.0018	2.22055e-19	1.04016e-18
Rv2321c	116.812	-1.86502	0.207439	-8.99067	2.45723e-19	1.1484e-18
Rv2539c	1273.2	1.05522	0.117604	8.97267	2.89418e-19	1.34797e-18
Rv3753c	484.507	-1.15181	0.128554	-8.95971	3.25528e-19	1.5127e-18
Rv1991A	115.243	-2.38444	0.266215	-8.95684	3.34126e-19	1.55089e-18
Rv2724c	2115.45	1.07625	0.120304	8.94609	3.68293e-19	1.7056e-18
Rv3697c	291.701	-1.14957	0.128515	-8.94505	3.7177e-19	1.71975e-18
Rv1584c	64.364	-10.6717	1.19895	-8.90084	5.54253e-19	2.5552e-18
Rv0580c	243.566	-1.47664	0.166047	-8.8929	5.95338e-19	2.73534e-18
Rv2825c	98.9148	-10.6069	1.19335	-8.8883	6.20491e-19	2.84131e-18
Rv0621	108.919	-10.5705	1.18992	-8.88335	6.48772e-19	2.96748e-18
Rv2663	243.984	-10.5806	1.1921	-8.87554	6.95942e-19	3.17611e-18
Rv1286	9807.44	-1.06303	0.119835	-8.87074	7.26591e-19	3.31228e-18
Rv0348	103.993	-10.5286	1.18783	-8.86371	7.73919e-19	3.52262e-18
Rv2872	300.31	1.3129	0.148122	8.86364	7.74458e-19	3.52262e-18
Rv2912c	4700.03	1.33634	0.150882	8.85685	8.23092e-19	3.73135e-18
Rv1044	113.973	-10.5271	1.18956	-8.84955	8.78713e-19	3.97027e-18
Rv2351c	566.9	1.23401	0.139574	8.84132	9.4598e-19	4.26475e-18
Rv2305	444.183	1.0152	0.115106	8.81968	1.14788e-18	5.15788e-18
Rv2645	113.42	-10.4649	1.1884	-8.80584	1.29873e-18	5.81651e-18
Rv2466c	3726.72	1.12682	0.128123	8.79485	1.43238e-18	6.40802e-18
Rv0353	1804.48	1.21849	0.138757	8.78142	1.61416e-18	7.20546e-18
Rv3189	125.362	-10.4541	1.19073	-8.77959	1.64073e-18	7.31605e-18
Rv1691	358.481	1.07505	0.122711	8.76086	1.9376e-18	8.62097e-18
Rv3385c	221.237	-1.37515	0.157327	-8.74068	2.31716e-18	1.02538e-17
Rv2822c	76.9331	-10.4284	1.19378	-8.73563	2.42296e-18	1.07104e-17
Rv1431	658.622	-1.02325	0.117146	-8.73485	2.43969e-18	1.07727e-17
Rv0766c	1507.47	1.13996	0.130546	8.73222	2.49719e-18	1.10022e-17
Rv2620c	336.58	1.61911	0.185718	8.71808	2.82953e-18	1.24268e-17
Rv2059	361.007	-1.20604	0.138367	-8.71626	2.87551e-18	1.26152e-17
Rv2076c	65.435	-10.4294	1.19876	-8.70014	3.31481e-18	1.45268e-17
Rv3136	5635.1	-2.49155	0.286694	-8.69061	3.60486e-18	1.57809e-17
Rv2749	418.498	1.07879	0.1244	8.67198	4.2468e-18	1.85315e-17
Rv0990c	923.749	1.55152	0.179203	8.6579	4.80526e-18	2.09014e-17
Rv0209	270.888	1.15549	0.133772	8.63776	5.73255e-18	2.48817e-17
Rv2886c	382.862	1.10631	0.128284	8.62388	6.47221e-18	2.80623e-17
Rv0832	92.978	-10.2964	1.19447	-8.62007	6.69114e-18	2.89807e-17
Rv1227c	271.86	-1.2285	0.142753	-8.60579	7.57955e-18	3.26898e-17
Rv0772	518.6	1.07256	0.124964	8.58299	9.24361e-18	3.97407e-17
Rv0033	66.5195	3.09434	0.360834	8.57552	9.86411e-18	4.23638e-17
Rv3334	595.508	-1.49784	0.175587	-8.53049	1.45731e-17	6.21946e-17
Rv3324A	150.411	7.17816	0.845697	8.48786	2.10472e-17	8.93574e-17
Rv0366c	320.79	-1.22283	0.144098	-8.48607	2.13737e-17	9.05551e-17
Rv2871	68.0273	2.41446	0.284552	8.48511	2.15517e-17	9.12145e-17
Rv1990A	82.2049	-10.1049	1.1925	-8.47369	2.37732e-17	1.00513e-16
Rv1947	498.814	1.10844	0.131342	8.4394	3.18978e-17	1.33892e-16
argV	25.9373	4.45373	0.528704	8.42386	3.64273e-17	1.52591e-16
Rv2020c	759.674	-1.00466	0.119311	-8.42054	3.74763e-17	1.56663e-16
Rv2052c	5764.49	1.16459	0.13848	8.4098	4.1072e-17	1.70994e-16
Rv1115	191.471	-1.45353	0.172937	-8.40493	4.28116e-17	1.77892e-16
Rv0439c	410.298	-1.07408	0.128026	-8.38952	4.88118e-17	2.0239e-16
Rv3323c	1067.47	1.00976	0.120609	8.37222	5.65422e-17	2.33968e-16
Rv3338	355.484	-1.09985	0.13156	-8.36004	6.2696e-17	2.58907e-16
Rv2036	2002.33	1.04042	0.124532	8.35459	6.5658e-17	2.70864e-16
Rv2560	314.482	1.18498	0.141996	8.34516	7.11146e-17	2.93078e-16
Rv2689c	360.674	1.00872	0.120935	8.34103	7.3647e-17	3.02598e-16
Rv0364	875.141	-1.00902	0.121537	-8.30216	1.02239e-16	4.17971e-16
Rv2437	97.9791	-1.65184	0.199044	-8.29883	1.05144e-16	4.28989e-16
Rv2023c	102.18	-9.85837	1.18891	-8.29193	1.11425e-16	4.54161e-16
Rv1741	78.2888	-9.87554	1.19581	-8.25843	1.47604e-16	5.99824e-16
Rv1487	363.353	-1.08941	0.132023	-8.25169	1.56174e-16	6.33389e-16
Rv1580c	38.9235	-9.94424	1.20618	-8.2444	1.65992e-16	6.71279e-16
Rv3428c	49.9842	-9.87465	1.19774	-8.24439	1.6601e-16	6.71279e-16
Rv1176c	287.643	-1.03674	0.125808	-8.24063	1.71304e-16	6.92e-16
Rv3387	59.3047	-9.83636	1.19522	-8.22976	1.87594e-16	7.57054e-16
Rv2473	328.326	-1.25413	0.152672	-8.21456	2.12937e-16	8.57633e-16
Rv2817c	37.2489	-9.8806	1.2042	-8.20514	2.30318e-16	9.25809e-16
Rv2527	1765.97	-1.18962	0.145001	-8.20427	2.31992e-16	9.31623e-16
Rv2282c	185.615	1.10326	0.134481	8.20384	2.32829e-16	9.34063e-16
Rv1993c	133.087	-1.45675	0.177811	-8.19273	2.55358e-16	1.02243e-15
Rv2655c	56.0333	-9.78333	1.19419	-8.19247	2.55924e-16	1.0237e-15
Rv1865c	243.031	1.19731	0.146281	8.18503	2.7224e-16	1.08789e-15
Rv2383c	2240.76	-1.10899	0.135836	-8.16417	3.23661e-16	1.28959e-15
Rv2617c	696.562	1.0487	0.128566	8.15689	3.4376e-16	1.367e-15
Rv0515	45.9078	-3.15056	0.386262	-8.15652	3.44821e-16	1.36988e-15
Rv1583c	37.1315	-9.87669	1.21183	-8.15024	3.63199e-16	1.44149e-15
Rv0469	5498.05	-1.12959	0.138672	-8.14578	3.76831e-16	1.49414e-15
ncrMT3949	5792.3	-1.20647	0.148537	-8.12236	4.5719e-16	1.79705e-15
Rv0256c	632.021	1.10226	0.135781	8.1179	4.74338e-16	1.86266e-15
Rv2975c	133.013	1.33897	0.165096	8.11026	5.05113e-16	1.9816e-15
Rv2085	45.8442	-9.71047	1.1975	-8.10894	5.10637e-16	2.00134e-15
Rv0913c	828.879	-1.01324	0.124964	-8.10827	5.13464e-16	2.01049e-15
Rv3636	54.59	-9.70233	1.20029	-8.08331	6.30305e-16	2.45855e-15
Rv0205	305.419	-1.1857	0.146892	-8.07192	6.92039e-16	2.69163e-15
Rv0488	210.716	-1.47959	0.183576	-8.05984	7.63921e-16	2.96555e-15
Rv2014	36.4878	3.32867	0.413298	8.05393	8.01775e-16	3.10364e-15
Rv1952	54.2547	-9.62064	1.19526	-8.04897	8.34903e-16	3.22882e-15
Rv3662c	142.461	-1.37063	0.170297	-8.04849	8.38211e-16	3.23854e-15
Rv1573	32.6025	-9.68624	1.20593	-8.03217	9.57661e-16	3.69306e-15
Rv2100	60.7338	-9.53952	1.19302	-7.99609	1.28433e-15	4.91102e-15
Rv2644c	50.104	-9.55023	1.19471	-7.99376	1.30879e-15	4.99989e-15
Rv3841	18089.2	-1.13857	0.142725	-7.97737	1.49488e-15	5.69476e-15
Rv2322c	162.607	-1.45467	0.182363	-7.97675	1.50233e-15	5.71783e-15
Rv3188	75.871	-9.53071	1.19536	-7.97309	1.54755e-15	5.87896e-15
Rv3705A	233.958	-1.39908	0.175656	-7.96488	1.65381e-15	6.27094e-15
Rv3168	414.422	1.11522	0.140208	7.95406	1.80493e-15	6.83128e-15
Rv0492c	304.532	1.03277	0.129897	7.95068	1.85495e-15	7.0141e-15
Rv0616A	274.515	-1.30808	0.164665	-7.94389	1.95939e-15	7.38165e-15
Rv0086	1027.17	-1.01146	0.127339	-7.94304	1.97281e-15	7.42534e-15
Rv1864c	357.301	1.02031	0.128475	7.94177	1.9932e-15	7.49516e-15
Rv1569	600.155	1.0019	0.126321	7.93141	2.16679e-15	8.13292e-15
Rv1247c	345.171	-1.108	0.139706	-7.93095	2.17475e-15	8.15531e-15
Rv2312	43.2482	-9.55952	1.20569	-7.92866	2.21514e-15	8.29916e-15
Rv3386	52.5792	-9.46553	1.19526	-7.9192	2.39044e-15	8.94769e-15
valT	43.6947	-2.80941	0.354875	-7.91663	2.44027e-15	9.12585e-15
Rv3345c	65.6171	2.35515	0.29757	7.9146	2.48046e-15	9.26764e-15
Rv1929c	426.489	-1.35008	0.171472	-7.87345	3.45003e-15	1.28198e-14
Rv2023A	72.5097	-9.46221	1.20251	-7.86872	3.58283e-15	1.32649e-14
Rv2046	239.228	-1.04878	0.133311	-7.86717	3.62746e-15	1.34058e-14
Rv0622	41.5501	-9.50179	1.20949	-7.85603	3.96504e-15	1.46269e-14
Rv0623	47.2422	-9.37479	1.1952	-7.84372	4.37387e-15	1.61205e-14
Rv3697A	69.7221	-1.81601	0.232356	-7.81561	5.46973e-15	2.00508e-14
Rv2863	188.372	7.37986	0.947144	7.7917	6.61153e-15	2.41929e-14
Rv2652c	51.2918	-9.30762	1.19554	-7.78527	6.95619e-15	2.54084e-14
Rv0619	75.6871	1.98662	0.255868	7.76426	8.21241e-15	2.98633e-14
Rv0516c	1017.21	-1.48326	0.191146	-7.75982	8.50506e-15	3.08725e-14
Rv0666	30.6511	-3.67709	0.474604	-7.7477	9.35699e-15	3.39046e-14
Rv2254c	51.7017	-9.27577	1.19893	-7.73672	1.02012e-14	3.69306e-14
Rv2998	48.8404	-9.26188	1.19796	-7.73135	1.06412e-14	3.84555e-14
Rv2086	33.4883	-9.3592	1.21446	-7.70646	1.2936e-14	4.66657e-14
Rv3766	253.874	-1.08483	0.141326	-7.67614	1.63956e-14	5.88857e-14
Rv0329c	173.823	1.1873	0.154857	7.66704	1.76013e-14	6.31604e-14
Rv2251	544.058	1.01517	0.132874	7.6401	2.17061e-14	7.7549e-14
Rv1605	1406.88	1.04766	0.137156	7.63844	2.19866e-14	7.84139e-14
Rv0024	441.059	-1.02746	0.134527	-7.63759	2.21318e-14	7.88627e-14
Rv2668	244.092	1.09488	0.143475	7.63115	2.32672e-14	8.2764e-14
Rv1740	42.8645	2.16339	0.283533	7.63011	2.3456e-14	8.33628e-14
Rv3640c	40.1019	-9.13273	1.19907	-7.6165	2.60647e-14	9.23125e-14
Rv2311	23.3485	-5.92331	0.777739	-7.61606	2.61533e-14	9.25461e-14
Rv2520c	41.4116	-9.10254	1.19785	-7.59903	2.98356e-14	1.04939e-13
Rv0909	39.1281	-9.20902	1.2134	-7.58943	3.21309e-14	1.12624e-13
Rv1038c	23.8796	3.21998	0.424604	7.58347	3.36429e-14	1.17822e-13
Rv0351	23037	1.23718	0.163634	7.56066	4.01042e-14	1.4009e-13
Rv0333	259.596	-1.0177	0.13503	-7.53682	4.81552e-14	1.67639e-13
Rv2987c	3557.63	1.24933	0.165776	7.53625	4.83689e-14	1.6824e-13
Rv1792	983.823	1.31466	0.174954	7.51432	5.72074e-14	1.9797e-13
Rv2807	38.2412	-9.09924	1.21098	-7.51398	5.73584e-14	1.98324e-13
Rv2657c	48.4675	-9.0565	1.20785	-7.49806	6.47697e-14	2.23193e-13
Rv0401	43.4812	-3.71012	0.497142	-7.4629	8.46406e-14	2.89953e-13
Rv2545	113.843	1.46818	0.196785	7.4608	8.59966e-14	2.94351e-13
Rv0612	213.805	-1.20573	0.162052	-7.44034	1.00429e-13	3.43462e-13
Rv2288	90.3877	-1.92923	0.259875	-7.4237	1.13897e-13	3.88871e-13
Rv1374c	35.2718	-8.92045	1.20233	-7.41931	1.17734e-13	4.00963e-13
Rv0814c	412.918	-1.38602	0.187063	-7.40942	1.26856e-13	4.31309e-13
Rv3555c	1321.16	-1.18309	0.159935	-7.39735	1.38926e-13	4.71171e-13
Rv2812	30.1196	-8.89622	1.20548	-7.3798	1.58522e-13	5.36739e-13
Rv0494	35.9409	2.36168	0.320122	7.37744	1.61358e-13	5.45435e-13
Rv1733c	1353.47	-1.34932	0.183043	-7.37164	1.68538e-13	5.69235e-13
Rv2304c	37.2861	-8.87219	1.20481	-7.36395	1.78545e-13	6.02037e-13
Rv2571c	553.985	1.03953	0.141226	7.3608	1.82811e-13	6.15912e-13
Rv2186c	248.895	-1.07323	0.146552	-7.3232	2.42118e-13	8.07721e-13
Rv3191c	36.5949	-8.80131	1.20245	-7.31945	2.48984e-13	8.2927e-13
Rv1739c	153.282	-1.1561	0.15799	-7.31755	2.52531e-13	8.40398e-13
Rv2695	103.769	1.38463	0.189464	7.30815	2.70851e-13	9.00631e-13
Rv1765c	19.0741	-8.91211	1.22776	-7.25883	3.90447e-13	1.29409e-12
Rv1575	18.6253	-8.8819	1.22503	-7.25033	4.15757e-13	1.37463e-12
Rv0345	121.731	-1.30736	0.180603	-7.23887	4.52443e-13	1.49229e-12
Rv2099c	30.1997	-8.75755	1.21167	-7.22766	4.9138e-13	1.6181e-12
Rv1888A	67.1925	1.55882	0.215925	7.21927	5.22675e-13	1.71838e-12
Rv2025c	282.018	-1.03117	0.142839	-7.21912	5.23246e-13	1.71888e-12
Rv0344c	243.797	1.28336	0.177789	7.21844	5.25889e-13	1.72617e-12
Rv2653c	24.5202	-8.72341	1.21272	-7.19324	6.32733e-13	2.0669e-12
Rv2107	4331.62	-1.09807	0.152799	-7.18635	6.65479e-13	2.16865e-12
Rv1745c	76.917	1.61017	0.224105	7.1849	6.72556e-13	2.18997e-12
Rv1100	890.64	1.04035	0.144805	7.18447	6.74683e-13	2.19514e-12
Rv3321c	260.981	1.36511	0.19041	7.16935	7.53555e-13	2.44591e-12
Rv2661c	25.5553	-8.69471	1.21404	-7.16181	7.96173e-13	2.58013e-12
Rv1090	30.4447	-8.65058	1.21085	-7.1442	9.05212e-13	2.92189e-12
Rv3395c	205.539	1.03843	0.146481	7.08919	1.34898e-12	4.31673e-12
Rv0071	47.1744	-1.90455	0.268683	-7.08847	1.356e-12	4.3358e-12
Rv0428c	284.128	-1.0359	0.146299	-7.08072	1.43409e-12	4.57833e-12
Rv0098	284.123	-1.34588	0.190444	-7.06708	1.58225e-12	5.03948e-12
Rv2828c	41.5743	-8.47642	1.20119	-7.05668	1.70528e-12	5.42711e-12
Rv0123	31.023	-8.54545	1.21278	-7.04618	1.83892e-12	5.83876e-12
Rv2556c	1672.33	-1.04191	0.148214	-7.02976	2.06884e-12	6.55856e-12
Rv3740c	4153.04	-1.02335	0.145904	-7.01384	2.31857e-12	7.32748e-12
Rv0064A	79.2536	-1.6973	0.242252	-7.00633	2.44651e-12	7.71984e-12
Rv3388	28.0511	-8.52909	1.21798	-7.00264	2.51189e-12	7.91391e-12
Rv2877c	488.022	-1.06742	0.153079	-6.97299	3.10277e-12	9.76798e-12
Rv2806	61.245	1.71724	0.246278	6.97278	3.10736e-12	9.77489e-12
Rv2670c	99.4565	-1.27663	0.183677	-6.95041	3.64231e-12	1.14313e-11
Rv2490c	127.951	1.50886	0.217903	6.92447	4.37622e-12	1.3661e-11
Rv2055c	75.2543	-1.69218	0.244412	-6.92345	4.4079e-12	1.37389e-11
Rv2406c	406.047	-1.05227	0.151986	-6.92351	4.40592e-12	1.37389e-11
Rv2058c	21.7503	-3.17738	0.459099	-6.92091	4.48736e-12	1.39653e-11
Rv2077A	19.5799	-8.38495	1.21639	-6.89333	5.45006e-12	1.69225e-11
Rv0729	167.744	1.01385	0.14723	6.88616	5.73188e-12	1.77706e-11
Rv0963c	274.327	1.0743	0.156526	6.86337	6.72525e-12	2.07557e-11
Rv1931c	61.8465	-1.6255	0.237452	-6.84558	7.6164e-12	2.34351e-11
Rv1060	549.859	1.02137	0.149938	6.81195	9.6285e-12	2.93385e-11
Rv1897c	130.44	-1.32142	0.194052	-6.8096	9.78673e-12	2.97762e-11
Rv1430	466.738	-1.0874	0.159793	-6.80507	1.01003e-11	3.06618e-11
Rv2816c	14.023	-8.46612	1.24589	-6.79526	1.08119e-11	3.27486e-11
Rv1812c	3729.08	1.12226	0.165725	6.77185	1.2715e-11	3.83706e-11
Rv1469	155.01	-1.11362	0.164669	-6.76275	1.35398e-11	4.07392e-11
Rv3517	119.242	-1.24311	0.184079	-6.75312	1.44704e-11	4.34432e-11
Rv2306A	74.2477	1.51113	0.223982	6.74666	1.51291e-11	4.53538e-11
Rv0081	574.071	-1.00806	0.149706	-6.73358	1.65534e-11	4.9551e-11
Rv2813	20.8274	-8.2058	1.22369	-6.7058	2.00306e-11	5.96531e-11
Rv0649	71.2678	2.71012	0.404219	6.70459	2.01979e-11	6.01076e-11
Rv2960c	232.561	-1.05432	0.158039	-6.67125	2.5363e-11	7.49862e-11
Rv1470	95.5263	-1.40536	0.211473	-6.64555	3.02082e-11	8.90531e-11
Rv0763c	290.715	1.06318	0.162143	6.55707	5.48759e-11	1.5981e-10
Rv3353c	17.6307	-8.05944	1.23161	-6.54383	5.9964e-11	1.7413e-10
Rv1574	11.4682	-8.18074	1.25249	-6.53159	6.50772e-11	1.88442e-10
Rv0520	52.2625	-1.58385	0.243555	-6.50304	7.87117e-11	2.27117e-10
Rv0573c	217.511	1.1662	0.180003	6.47878	9.24669e-11	2.6643e-10
Rv0738	170.528	-1.20985	0.187117	-6.46576	1.0079e-10	2.89186e-10
Rv1924c	248.33	-1.16118	0.179735	-6.46052	1.04342e-10	2.99167e-10
Rv2250c	95.7908	1.25118	0.193911	6.45231	1.10158e-10	3.15621e-10
Rv3204	136.509	-1.09865	0.170285	-6.45183	1.10507e-10	3.16178e-10
Rv1041c	14.3716	-8.02066	1.25378	-6.39719	1.58258e-10	4.48709e-10
Rv3351c	17.6627	-7.81643	1.22379	-6.38706	1.6911e-10	4.78813e-10
Rv3352c	22.0833	-7.82424	1.22793	-6.37188	1.86729e-10	5.27601e-10
Rv1037c	13.2764	4.7526	0.750514	6.33246	2.41284e-10	6.78455e-10
Rv3750c	817.724	-1.03687	0.163791	-6.33041	2.44507e-10	6.86572e-10
Rv0664	63.1029	-1.4139	0.223407	-6.3288	2.47075e-10	6.93307e-10
Rv2988c	6362.36	1.02824	0.162651	6.32178	2.58568e-10	7.23566e-10
Rv1962c	202.865	-1.07844	0.170909	-6.31	2.79044e-10	7.77663e-10
Rv2493	104.606	-1.21202	0.192082	-6.30988	2.79243e-10	7.77688e-10
Rv1134	19.1806	-3.09125	0.4908	-6.29839	3.00752e-10	8.37017e-10
Rv3770A	29.312	-2.22937	0.354188	-6.29431	3.08767e-10	8.58153e-10
Rv3514	16.6968	-7.90558	1.25794	-6.28453	3.28852e-10	9.12733e-10
Rv1453	276.088	1.15241	0.183575	6.27762	3.4379e-10	9.52249e-10
Rv3346c	16.4717	-7.6495	1.23212	-6.20843	5.3517e-10	1.46839e-09
Rv0521	36.7157	-2.05164	0.330719	-6.20356	5.52011e-10	1.51256e-09
Rv0122	19.4961	-7.55063	1.21884	-6.19495	5.83046e-10	1.59439e-09
Rv2639c	383.653	1.06222	0.171695	6.18665	6.14546e-10	1.67716e-09
Rv2862A	19.3393	5.54645	0.898862	6.17053	6.80621e-10	1.85129e-09
Rv1954c	12.8464	-7.75041	1.2571	-6.16533	7.03366e-10	1.90934e-09
Rv1137c	44.8742	-1.67107	0.271519	-6.15453	7.53028e-10	2.03872e-09
Rv1791	1763.77	1.47347	0.240931	6.11573	9.61143e-10	2.59356e-09
Rv3183	211.414	-1.07985	0.17863	-6.04517	1.49248e-09	3.993e-09
Rv1489A	229.477	-1.09362	0.181213	-6.03503	1.58935e-09	4.24105e-09
Rv3637	11.6624	-7.53059	1.2485	-6.03169	1.62249e-09	4.32381e-09
Rv2319c	213.234	-1.00715	0.167688	-6.00608	1.90067e-09	5.05523e-09
Rv2656c	18.0546	-7.53127	1.25553	-5.99849	1.99166e-09	5.29034e-09
Rv1160	106.466	-1.05715	0.176389	-5.9933	2.0562e-09	5.45467e-09
Rv0331	526.164	-1.25251	0.209426	-5.9807	2.22179e-09	5.87866e-09
Rv1473A	90.2842	1.58859	0.266082	5.9703	2.3682e-09	6.25389e-09
Rv0096	126.909	-1.34664	0.227062	-5.93072	3.01616e-09	7.91379e-09
Rv2832c	187.892	1.05218	0.177758	5.91917	3.23577e-09	8.46821e-09
Rv3054c	1759.17	1.55297	0.26279	5.90957	3.43007e-09	8.95373e-09
Rv2341	18.4792	-6.33188	1.07442	-5.89328	3.78598e-09	9.85128e-09
Rv2452c	117.628	-1.28619	0.219916	-5.84855	4.95874e-09	1.28373e-08
Rv0962c	93.7399	1.15973	0.198301	5.84832	4.96568e-09	1.28472e-08
Rv1291c	74.5208	1.39637	0.239167	5.83847	5.26824e-09	1.35697e-08
Rv0369c	109.626	1.21232	0.208317	5.81958	5.89951e-09	1.51193e-08
Rv2627c	6532.12	-1.36899	0.235476	-5.8137	6.11066e-09	1.56408e-08
Rv0776c	104.541	-1.05073	0.180954	-5.80662	6.37448e-09	1.62855e-08
Rv0160c	140.18	1.10898	0.193298	5.73716	9.62777e-09	2.43379e-08
Rv2253	89.1598	1.29419	0.225614	5.7363	9.67688e-09	2.44469e-08
lysU	91.0319	1.0627	0.186353	5.70265	1.17959e-08	2.96899e-08
Rv2098c	18.0708	-6.95262	1.22154	-5.69167	1.25803e-08	3.15279e-08
Rv2489c	10.7759	-7.10397	1.2519	-5.67456	1.39044e-08	3.46971e-08
Rv3611	48.1477	1.61813	0.28547	5.66832	1.44202e-08	3.59405e-08
Rv1921c	135.348	1.06385	0.188383	5.64729	1.62996e-08	4.03044e-08
Rv2424c	86.0353	-1.24575	0.220866	-5.6403	1.69757e-08	4.19509e-08
Rv1951c	10.3824	-7.06495	1.26383	-5.5901	2.26936e-08	5.57098e-08
Rv3012c	91.442	-1.24206	0.225198	-5.5154	3.47989e-08	8.42108e-08
Rv1450c	37.305	1.82688	0.33279	5.48959	4.02865e-08	9.70873e-08
Rv2087	8.83934	-7.00437	1.27599	-5.48935	4.03416e-08	9.71627e-08
Rv0691A	47.078	-1.61974	0.295978	-5.47249	4.43765e-08	1.06441e-07
Rv0699	78.4653	-1.30642	0.23922	-5.46116	4.73034e-08	1.12798e-07
Rv3448	34.2506	-1.61175	0.299384	-5.38356	7.30285e-08	1.72528e-07
mcr15	104.343	-1.16489	0.217136	-5.36479	8.10417e-08	1.90796e-07
Rv2853	114.203	-1.09749	0.205951	-5.32888	9.88196e-08	2.31449e-07
Rv3912	115.848	-1.00201	0.188953	-5.30296	1.13943e-07	2.66411e-07
Rv2830c	60.0192	-1.54562	0.291605	-5.30037	1.15566e-07	2.69741e-07
Rv1804c	58.9685	1.13822	0.216941	5.24669	1.54857e-07	3.58784e-07
Rv0163	76.5039	-1.08365	0.206907	-5.2374	1.62853e-07	3.76667e-07
Rv3017c	124.53	-1.16152	0.221805	-5.23669	1.6348e-07	3.77902e-07
Rv3098c	115.759	-1.02099	0.195219	-5.22997	1.69534e-07	3.91455e-07
Rv0602c	11.7265	-6.49938	1.24913	-5.20314	1.95945e-07	4.49891e-07
Rv3134c	7605.12	-1.21927	0.236494	-5.15561	2.52802e-07	5.74934e-07
Rv0395	7.7702	-6.71773	1.30595	-5.14392	2.69059e-07	6.10206e-07
Rv3000	80.3678	1.17682	0.230098	5.11441	3.1472e-07	7.08642e-07
Rv2866	65.6564	-1.17449	0.230379	-5.09809	3.431e-07	7.69993e-07
Rv0614	14.6765	-3.00987	0.592127	-5.08314	3.7124e-07	8.30405e-07
Rv2309c	136.342	-1.00394	0.197528	-5.08251	3.72489e-07	8.32743e-07
Rv2961	13.467	-2.79423	0.550992	-5.07128	3.95145e-07	8.8146e-07
Rv1051c	5.85205	-6.63999	1.31071	-5.06595	4.06371e-07	9.05513e-07
Rv0657c	297.987	-1.01569	0.201881	-5.03112	4.87616e-07	1.07889e-06
Rv2177c	8.88808	-6.65739	1.33154	-4.99976	5.74029e-07	1.26392e-06
Rv0841	25.9935	1.8506	0.373732	4.95169	7.3571e-07	1.61208e-06
Rv0097	484.654	-1.00107	0.202687	-4.93903	7.85125e-07	1.71851e-06
Rv0616c	11.7147	-3.25481	0.666173	-4.88583	1.02996e-06	2.23522e-06
Rv0665	64.5678	-1.12691	0.232413	-4.84872	1.24261e-06	2.68672e-06
Rv0492A	63.975	1.30363	0.269014	4.84595	1.26009e-06	2.72307e-06
Rv1930c	12.5116	-5.44557	1.12903	-4.82323	1.41252e-06	3.04281e-06
thrV	12.6006	-3.2389	0.67361	-4.80827	1.52242e-06	3.27436e-06
Rv0393	6.73545	-6.22053	1.30008	-4.78472	1.71222e-06	3.67097e-06
Rv2056c	15.4401	-2.22729	0.466764	-4.77178	1.82605e-06	3.9068e-06
Rv3466	103.059	-1.12807	0.23827	-4.73443	2.19667e-06	4.66793e-06
Rv0745	5.39584	-6.3814	1.34823	-4.73318	2.21027e-06	4.68949e-06
Rv1452c	16.7449	-2.77742	0.587896	-4.72433	2.30871e-06	4.89326e-06
Rv0150c	24.1711	-1.66846	0.363083	-4.59527	4.32198e-06	8.99218e-06
Rv3325	3.66254	-6.53651	1.42573	-4.58468	4.54686e-06	9.436e-06
Rv1499	15.4225	-2.1621	0.472174	-4.57903	4.67128e-06	9.67944e-06
Rv1089	5.47469	-6.08643	1.33004	-4.57611	4.73711e-06	9.79595e-06
Rv3861	38.0877	1.45464	0.31862	4.56545	4.98415e-06	1.02807e-05
Rv1549	15.2702	-2.40144	0.536003	-4.48027	7.45486e-06	1.517e-05
Rv0100	39.0302	-1.47409	0.329619	-4.4721	7.74537e-06	1.57533e-05
Rv1087A	5.28508	-6.03657	1.35	-4.47153	7.76616e-06	1.57877e-05
Rv0397	3.91043	-6.1405	1.3735	-4.4707	7.7963e-06	1.58411e-05
Rv2615c	18.3196	-2.01992	0.453403	-4.45503	8.38833e-06	1.70101e-05
Rv0378	4.19228	-6.02994	1.3747	-4.38636	1.15265e-05	2.31097e-05
Rv2660c	6.06473	-6.09155	1.39488	-4.36707	1.25926e-05	2.51729e-05
Rv1190	16.4575	-1.92745	0.443195	-4.349	1.36762e-05	2.73123e-05
Rv1588c	4.9799	-5.73399	1.33302	-4.3015	1.69649e-05	3.36166e-05
Rv2998A	10.0891	-4.91655	1.14485	-4.29451	1.75079e-05	3.46254e-05
thrT	106.482	-1.1958	0.279768	-4.27426	1.91772e-05	3.77803e-05
Rv3127	14225.3	-1.21529	0.285462	-4.25726	2.06949e-05	4.06917e-05
Rv3349c	28.3681	-1.61624	0.380147	-4.25162	2.12233e-05	4.16905e-05
Rv0978c	10.0815	3.52473	0.839447	4.19888	2.68241e-05	5.23897e-05
Rv3108	17.5156	1.97433	0.470481	4.19641	2.71174e-05	5.29372e-05
Rv3638	9.36834	-2.86341	0.68674	-4.16957	3.05172e-05	5.92623e-05
Rv0600c	3.58713	-5.8399	1.40742	-4.14935	3.3342e-05	6.44413e-05
Rv0251c	19140.8	1.2485	0.304534	4.09971	4.13672e-05	7.94625e-05
Rv1276c	27.3786	-1.54671	0.377685	-4.09523	4.2175e-05	8.08618e-05
Rv3513c	11.3573	2.00072	0.504626	3.96477	7.34666e-05	0.000138131
mpr11	13.0749	-2.67552	0.676212	-3.95662	7.60167e-05	0.000142794
Rv0396	2.95279	-5.73613	1.45125	-3.95255	7.73242e-05	0.000145183
Rv2526	63.5021	-1.22697	0.310956	-3.94581	7.95294e-05	0.000149118
mpr5	12.0897	-2.59963	0.658964	-3.94502	7.97932e-05	0.000149505
metV	26.5323	-1.35374	0.344973	-3.9242	8.70201e-05	0.000162639
Rv2031c	12522.8	-1.17045	0.299451	-3.90865	9.28139e-05	0.000172993
MTS0858	8.93695	-2.58258	0.667652	-3.86815	0.000109663	0.000203501
Rv2231B	35.1013	-1.16839	0.305831	-3.82039	0.000133242	0.000244751
Rv3289c	693.97	1.06419	0.280297	3.79664	0.000146668	0.000268345
Rv0689c	19.8257	1.46358	0.386262	3.78908	0.000151206	0.000275904
Rv1136	28.0036	-1.42021	0.382981	-3.70831	0.000208645	0.00037501
Rv2654c	2.61477	-5.74219	1.57729	-3.64055	0.000272057	0.000483447
serV	23.0054	1.39958	0.398519	3.51196	0.000444816	0.000771948
hisT	16.4493	-1.53008	0.441759	-3.46361	0.000532977	0.00091637
Rv3449	33.9172	-1.1564	0.335045	-3.45148	0.000557513	0.000956944
Rv1706A	9.10785	2.34612	0.681942	3.44035	0.000580957	0.000994662
Rv0544c	458.804	-1.36945	0.400039	-3.4233	0.000618656	0.00105612
alaU	19.633	-1.45311	0.42534	-3.41636	0.000634647	0.00108115
Rv2451	19.722	-1.3788	0.404423	-3.40929	0.000651311	0.00110852
Rv1434	34.8557	1.10417	0.325842	3.38866	0.000702347	0.0011925
Rv0797	4.76781	4.50966	1.349	3.34296	0.000828888	0.00139995
Rv0022c	12.2581	-1.87506	0.562623	-3.3327	0.000860067	0.00144823
Rv3018A	9.08878	1.94258	0.604201	3.21513	0.00130386	0.00214853
Rv0601c	6.66607	-2.36562	0.750765	-3.15094	0.00162745	0.00265387
Rv3192	21.8085	1.31743	0.420403	3.13374	0.00172593	0.00280326
Rv2401	15.6646	-1.38502	0.445051	-3.11205	0.00185794	0.00300213
Rv0603	1.85291	-4.83819	1.59331	-3.03657	0.00239287	0.00381215
Rv3126c	30.3547	-1.01865	0.341364	-2.98407	0.0028444	0.00449116
pheU	31.1958	-1.2083	0.407426	-2.96569	0.00302	0.00475371
Rv3622c	21.6	1.11461	0.387267	2.87816	0.00400007	0.00621725
Rv2355	1.48185	-5.22918	1.82447	-2.86613	0.00415522	0.00645012
glyT	22.1702	1.12984	0.39701	2.84587	0.00442908	0.00685407
Rv3751	15.7685	1.15074	0.408387	2.81776	0.00483594	0.00744834
Rv0661c	17.0103	-1.41543	0.509044	-2.78057	0.00542634	0.00830126
Rv1034c	23.6048	1.098	0.404398	2.71516	0.00662447	0.0100177
Rv3344c	4.69218	2.81148	1.0548	2.66541	0.00768947	0.0115469
Rv1150	4.85155	-2.31471	0.871565	-2.65581	0.00791179	0.0118546
Rv3467	11.2279	1.45858	0.557877	2.61452	0.00893529	0.01331
mpr17	3.5605	-2.72597	1.06914	-2.54968	0.0107821	0.015933
Rv1554	6.87572	2.30743	0.931392	2.47739	0.0132345	0.0193399
glyU	12.8405	1.24176	0.505982	2.45416	0.0141214	0.0205475
Rv2057c	8.72663	-1.7065	0.714496	-2.38839	0.0169224	0.0243196
Rv0980c	14.9006	-1.1543	0.496066	-2.32691	0.0199701	0.0284689
Rv1149	1.19355	-4.36552	1.9127	-2.28238	0.0224668	0.0318723
Rv1765A	13.3195	-1.00959	0.446469	-2.26128	0.0237421	0.0335531
Rv3798	1.28952	-4.22254	1.93918	-2.17748	0.0294444	0.0410151
Rv3653	11.036	-1.1457	0.527171	-2.17331	0.0297573	0.0414226
Rv0750	13.4728	-1.15513	0.540925	-2.13548	0.0327218	0.0452406
