# Supplementary material for: Natural mutations in the sensor kinase of the PhoPR two-component regulatory system modulate virulence of ancestor-like tuberculosis bacilli
Source: PLoS Pathog. 2023 Jul 14;19(7):e1011437. doi: 10.1371/journal.ppat.1011437 (PMC10348564; doi:10.1371/journal.ppat.1011437)
Supplement: S4 Table. N — (XLSX) [file ppat.1011437.s017.xlsx]

## Sheet: Fig 2A
	Fold change vs HN878
	mcr7				pks2				lipF
	HN878	H37Rv	STB-KS	STB-KR	HN878	H37Rv	STB-KS	STB-KR	HN878	H37Rv	STB-KS	STB-KR
	1.00859	1.7108	0.245365	0.130007	1.05922	1.70094	0.221852	0.202829	0.934327	2.42895	0.267325	0.236241
	0.988514	1.90088	0.366275	0.145055	0.965267	1.83953	0.22386	0.201428	0.975355	2.28839	0.25804	0.213652
	1.00301	1.93277	0.393381	0.15017	0.978063	1.60807	0.195693	0.204949	1.09733	2.26786	0.249942	0.223498
	1.07475	2.01531	0.179369	0.153042	1.07998	2.14503	0.179867	0.116791	0.961705	4.64496	0.5474	0.331175
	1.04899	1.84933	0.200267	0.163119	0.99447	2.18707	0.254723	0.141316	1.06118	4.62248	0.531325	0.347159
	0.886996	1.81504	0.250347	0.157454	0.931095	1.88165	0.23586	0.171467	0.979873	4.25355	0.564743	0.290109
	1.02219	2.14801	0.316585	0.341589	1.03814	3.2701	0.23849	0.685233	0.986689	5.58671	0.817713	0.931956
	0.988057	1.95613	0.26751	0.356095	0.970634	3.27463	0.264805	0.673461	1.02219	5.57897	0.769326	0.943656
	0.990114	2.19619	0.305378	0.356589	0.992404	3.22284	0.266646	0.684284	0.991488	5.42642	0.740549	0.840508

## Sheet: Fig 3A
	Fold change vs STB-KR
	mcr7				pks2				lipF
	STB-KR	DphoPR::hyg	phoPR-STB-K	phoPR-H37Rv	STB-KR	DphoPR::hyg	phoPR-STB-K	phoPR-H37Rv	STB-KR	DphoPR::hyg	phoPR-STB-K	phoPR-H37Rv
	0.996771	0.068204	0.494371	5.82261	1.12532	0.214196	1.40023	7.21834	1.04681	0.532062	0.773961	6.08954
	1.16339	0.063197	0.614577	6.3496	0.983729	0.189465	1.16608	6.56442	1.17284	0.457127	0.625609	5.17778
	0.862343	0.0463592	0.68381	6.32764	0.903335	0.163572	1.0895	7.03557	0.814508	0.458396	0.580486	4.50127
	1.08875	0.0866294	0.127568	3.49268	1.02148	0.65022	1.0255	8.89709	1.01045	1.15295	0.938655	14.5977
	0.947808	0.105696	0.151389	5.11358	0.968394	0.714002	1.08623	9.56877	1.02954	1.02196	0.973105	13.5542
	0.969066	0.10599	0.174021	4.59267	1.01092	0.573951	1.10829	9.28134	0.961261	0.919125	0.787672	12.1988
	1.00649	0.178253	0.706943	13.4109	1.04271	1.11884	0.730353	6.19598	1.14367	1.23914	0.509446	4.95768
	0.962817	0.208917	0.826259	12.6699	0.956166	0.571966	0.962372	6.43675	1.0229	1.02337	0.568408	4.56833
	1.03192	0.2018	0.68381	12.4522	1.00301	0.850274	1.23856	7.84804	0.854805	0.853423	0.632878	4.12864

## Sheet: Fig 3B
	Signal Intensity
	LpqH				EsxA
	STB-KR	DphoPR::hyg	phoPR-STB-K	phoPR-H37Rv	STB-KR	DphoPR::hyg	phoPR-STB-K	phoPR-H37Rv
	2223228	3709935	4626688	3963176	2829100	219190	1042034	4489496

## Sheet: Fig 4A
	Percentage of infected cell (normalized to H37Rv)
	H37Rv	STB-KR	DphoPR::hyg	phoPR-STB-K	phoPR-H37Rv
	100	28.5948	33.6275	58.7379	113.547
	100	50.7997	43.0499	55.5679	61.5903
	100	66.4351	86.0819	39.0414	106.156
	100	83.8166		45.1983	96.8139
	100	47.8575	33.8916	54.7035	84.7939

## Sheet: Fig 4C
	Fluorescence Intensity (RawIntDen) per infected macrophages after 168 h infection. Values obtained for 5 different blood donors.
	Donor 1						Donor 2						Donor 3						Donor 4						Donor 5
	H37Rv	STB-KR	DphoPR::hyg	phoPR-H37Rv	phoPR-STB-K		H37Rv	STB-KR	DphoPR::hyg	phoPR-H37Rv	phoPR-STB-K		H37Rv	STB-KR	DphoPR::hyg	phoPR-H37Rv	phoPR-STB-K		H37Rv	STB-KR	DphoPR::hyg	phoPR-H37Rv	phoPR-STB-K		H37Rv	STB-KR	DphoPR::hyg	phoPR-H37Rv	phoPR-STB-K
	4845	3060	10965	11220	3060		4335	3570	3060	3825	3825		5100	3060	8925	14025	3315		15045	32895	3825	12750	22950		14280	2805	17595	11220	1275
	14025	3060	23715	29070	3825		6630	3570	3060	4590	3825		6120	3315	11220	15300	5100		19890	33405	10965	13005	27030		15810	3060	25500	13515	2805
	15300	3060	25245	35190	4590		8670	5865	3315	19635	4080		9945	3570	12495	16830	7140		27285	44115	11730	18105	38505		21165	6375	29580	14535	3315
	21165	3825	27285	61965	5100		11985	6630	6375	28305	8925		12240	3570	14790	18105	7395		31875	44625	13770	20910	39780		35190	7650	42585	17595	4590
	25500	3825	27285	85425	5610		17085	26265	7140	29070	12240		12495	3825	14790	18105	8415		38505	51000	28560	23715	52275		39780	9945	47430	21930	25500
	47685	4335	36210	102000	6375		20910	26775	9945	30345	21675		13260	4080	17850	18870	10200		46410	74205	35700	26775	55845		42330	10455	54825	22695	54315
	48450	4590	40545	111690	6630		24990	28560	14025	32895	21930		15300	4080	19890	19125	10965		52020	90780	44625	27540	66555		57375	11220	55335	27285	67320
	85935	6630	40800	113985	9435		27030	31620	14280	43095	25500		21930	5100	24735	21420	12240		63240	90780	52020	36720	84405		73185	12495	66300	30345	71400
	91545	8670	56865	120870	10710		36975	33150	15555	47685	29325		22950	10200	26265	23460	12495		73185	94860	64260	36720	86445		75735	31365	68850	45135	83640
	92055	10455	59160	131835	15810		46920	53040	20400	54060	29325		40035	10710	27540	25500	19125		87465	100980	100470	36975	97665		75990	244035	87465	46920	104550
	103020	15300	60690	138720	16830		57630	62220	21165	56865	32385		40035	13770	29325	29580	19380		100470	102000	108630	44880	98685		83895	274635	99960	47175	108630
	111690	21930	64005	142035	17340		88230	73695	23205	60945	36210		48450	14280	29580	30345	22950		102765	108120	116280	48705	111690		85425	338130	102255	47940	116790
	129030	23715	68085	151215	19380		90270	79305	24225	68085	36720		56610	19125	29580	30855	23205		106080	111690	118065	53040	119850		86190	603330	112455	49980	121890
	132090	26010	73185	152235	19635		102000	83895	28050	74460	36975		57120	20145	32640	32640	27540		139485	120360	120105	55845	134130		94605	624240	114240	50235	158865
	146370	32385	73440	153765	20145		104040	94350	28305	77010	42840		83640	20655	33150	32895	28050		146370	123420	120615	56610	145095		95880	703545	114240	56865	244035
	147390	33150	75735	159630	21420		105060	127755	29580	80835	43095		86955	22185	34935	43095	28815		194310	129795	127755	58395	148665		98430	779790	121380	62985	258570
	147390	34170	78285	177225	22695		133365	133365	29835	83895	44880		97920	22695	39780	46155	29325		203490	130305	145860	71655	153510		103275	811155	125460	63495	339405
	147645	35445	82110	178500	22950		139740	140250	32130	84405	49470		100470	23460	40800	47685	31875		222360	143055	156060	74205	167535		103530	925905	129795	64770	348585
	155550	37230	86445	185895	23715		146880	165750	34680	90780	50235		115770	23460	41055	52530	34680		239955	149175	181050	88485	178755		104805	1121745	133365	68340	357000
	160650	43095	89505	195075	24225		158865	166260	43605	97155	57375		121890	25500	41820	60690	36210		272340	157845	183600	99450	192525		112710	1181925	133875	76500	366435
	177225	50490	92055	198390	24480		159630	172635	43860	112200	59160		167280	27795	42840	63240	48195		294525	162435	192270	133875	200000		113220	1263015	144075	78285	504645
	185640	54060	94860	205530	24735		174930	177480	47940	113985	70635		186660	32130	43860	65790	50745		298350	167280	232050	140250	201705		115515	1644495	144840	80580	527085
	195840	56610	99960	207825	25500		180540	185130	53295	114750	79050		187935	32385	44115	68085	51765		302175	178245	271830	142290	204510		117045	1754400	161415	81090	642600
	197880	66300	112200	221085	27285		181560	200685	56100	130815	89505		193545	35445	46665	71145	52530		302685	185385	343995	150450	209610		117555	1990275	179010	81855	887400
	202980	73695	112710	228225	29580		190230	207315	60435	133110	90015		210120	42840	47685	71655	58140		333540	190230	349860	150705	210630		118830	2247570	205020	82620	908820
	205785	82365	117300	234855	32640		195075	219300	60435	136680	90270		218535	44115	48960	75990	58905		348330	197115	361590	151470	223125		127500	19890	213945	82875	1405560
	222105	84405	119340	238170	32895		197370	235365	64005	141525	95115		252960	44625	54825	77265	59670		373065	211140	362355	151980	290445		130560	23460	234090	87975	1618485
	226185	85425	141270	259590	36720		198900	2550	68085	148410	95625		255000	44880	55335	78030	63495		487815	218280	400095	162690	333795		131835	23970	235620	90270	1676115
	229245	87465	171870	263925	36975		214710	3570	71145	153000	98940		258570	46920	59415	104805	65535		501840	252960	464610	171615	341955		134385	24735	238935	95115	8670
	233835	90015	206550	274380	40800		215985	3570	74970	154275	114750		281010	48195	62475	110925	71145		546975	256275	1565955	172380	360315		136425	33915	239955	96135	12240
	242760	91035	217260	319005	45692		245820	3825	81345	159630	117555		290955	48705	65790	111945	71400		608175	261375	2805	180285	430695		142290	68085	243270	100215	12495
	268005	95115	217260	335835	46155		258825	5865	96900	165240	133365		313140	48705	66300	113985	74460		619905	261630	2805	181560	452880		155040	77265	243270	101490	22695
	285090	97920	217515	345525	47940		277440	6630	112965	166260	140760		324105	49215	69105	135405	77775		663765	262905	3060	187170	454410		155295	81855	244800	102000	29835
	297075	97920	227460	355470	51255		284580	7905	121635	169320	144075		324105	50745	69615	159120	84150		708645	264180	3315	195330	478380		167280	91035	263415	106080	32385
	297585	105570	228480	363120	52785		299115	10200	124695	174930	154275		343995	54060	71910	162180	85935		791265	265455	5355	202470	508470		204255	95625	266985	113985	42330
	306255	108120	240975	379185	57120		307020	10965	125460	176715	158355		370515	54825	73185	165495	90780		814215	282030	6630	222105	524790		205785	130815	268515	120360	44880
	357765	109905	245055	403920	58905		309315	19635	145860	184620	159885		388365	55845	73185	170340	96135		839970	285855	11730	233580	526065		207570	153765	270045	122655	54060
	368730	110670	371535	413100	60180		324360	21165	157335	185640	174165		396270	57630	75225	186150	98430		843540	299625	14025	239700	610215		219045	189720	288405	124440	57885
	369750	112455	403920	460275	62985		333285	21675	158610	186660	177480		405195	61965	77520	212160	104550		903210	300900	22440	250155	625770		228480	211905	311610	128520	66045
	394485	113730	418200	462570	64770		333540	26265	161415	192015	187680		423810	64005	81600	272595	105570		954720	314925	45645	258570	732870		228735	212925	320280	138720	80580
	402135	115005	452625	480165	65790		350880	26520	171360	197115	195840		449310	65535	82365	293760	107355		956505	328695	148410	324105	753015		236640	214200	330480	140250	82110
	460785	118830	468690	511020	66300		363885	26775	173145	199665	228990		453390	71145	83640	312630	109140		1085535	355215	544170	360060	807585		248115	219300	362610	155550	87720
	471750	119850	480165	512295	68850		437325	28560	181560	206805	236385		455175	73440	84660	337620	111180		1144695	366690	897855	397800	837930		260610	242760	371790	156570	88740
	472770	121890	494955	530655	71400		443190	31620	200175	207315	250665		459510	74460	86190	392445	114240		1202070	405195		409275	968235		272085	252705	390405	158355	92310
	475320	122655	560490	548760	72675		445740	33150	209100	214200	252195		492915	74460	86955	402645	114495		1311975	417180		425085	1243635		280245	277950	480675	164985	94095
	494700	124185	584205	550290	72930		470475	40035	211140	233580	255000		497760	76500	89250	410040	117045		1316055	440640		432735	1536375		288405	304215	489855	166005	98430
	506685	124695	652800	569415	73950		509235	48450	215730	242250	291975		498270	78540	90015	490365	118575		1371900	445485		438600	1752360		315180	306255	548505	167025	100725
	510510	129540	711705	573750	75990		537030	53040	217260	252195	294270		500055	80325	96135	500565	121635		1621290	448800		493170	12750		319770	325635	574770	169830	104550
	515610	131070	830280	580635	78540		579870	62220	236895	253980	298095		542385	82365	98940	528615	122145		1675860	478635		545700	17595		326910	332265	605370	171615	109650
	536265	132600	866490	587265	88230		585480	73695	251940	268260	317985		545700	83640	104040	579870	125460		1754655	482715		572730	19125		356745	375116	678555	172635	122145
	540345	138975	897855	607410	88485		601035	79305	275655	268515	368985		549270	84150	104295	598995	128010		1769955	488835		580380	20910		359805	395760	701505	177225	132090
	561255	148155	1261740	648210	91545		617355	79815	281775	270555	400605		567375	86190	108120	632400	131835		1796730	501075		605370	57630		366945	412335	724710	184875	133365
	582930	150450		649740	93330		670395	83640	303195	283305	419985		577065	86955	111945	682380	134640		1888275	526830		610215	76755		382500	439365	735930	185130	149685
	603585	155295		661470	97665		682635	83895	333795	283560	447015		579105	86955	114495	716040	139230		2247315	541110		623985	93585		388110	453135	837675	190230	174675
	616080	157080		682635	104040		701760	94350	361845	308805	577320		602820	88740	119085	945030	141015		2450040	574260		652035	98940		397545	502605	905505	203745	176460
	640560	162945		688245	105825		718845	116280	378420	310590	902420		604605	90780	119085	1011075	143055		2543115	647700		673200	154530		426360	552075	1017705	211140	177480
	650250	175185		693090	108630		737460	127755	420495	314415	986085		616335	91290	121635	1082220	144585		2714730	664785		685695	188190		431460	563805	1119960	214200	188190
	666060	181050		709665	111180		776220	133365	427380	324615	1349205		632400	91545	137190	1496340	145860		3092130	682125		755055	249900		445485	586755	1284690	214455	216495
	671670	181815		736440	114750		828495	140250	430185	330480	1353540		652545	99450	139230	1504245	149685		4444140	743070		790755	267240		464355	590835	1292850	224400	285345
	704565	192015		800955	118065		837165	165750	442935	338130	1561875		659685	100980	140760		150960		5661510	869805		810900	332775		483990	606135	1644240	226695	292995
	709410	201705		873120	121380		846600	166260	501840	366180	1927800		659940	101235	147135		158100			1007760		821865	364395		519435	616335	1823505	227460	384285
	722670	201705		876180	123930		863685	172635	534480	370515			664275	102510	160650		159630			1010055		891480	449055		520455	658410	9180	231030	415905
	729045	201705		894285	124950		865470	173145	593130	379695			670140	103530	161415		162180			1044225		921825	449055		558705	670395	9945	233070	417435
	736695	218280		913920	130560		896070	177480	610980	380970			687735	104040	164475		164475			1045755		1013115	501075		558960	870060	35190	246075	430950
	740775	219045		936870	131580		995265	185130	716295	386325			725220	106590	166770		170340			1101855		1131690	567120		583185	980220	38760	248115	433500
	763725	226950		978945	136170		1039635	200685	792030	404175			731085	110925	171870		170595			1135005		1310955	802230		608685	1038105	47430	252960	467925
	790500	227205		987105	142545		1048305	207315	850425	420495			743835	112710	173655		174675			1162800		1719465	944775		614295	1111290	54825	253215	501075
	791265	242250		1015155	143565		1054170	209610	920295	426615			813705	114240	175185		175695			1194420		2018580	1153365		684930	1170705	57885	253980	501075
	796365	271575		1016175	146370		1056465	219300	1108740	430440			829260	120105	176970		179010			1336710		2043315			698700	1171470	82365	256020	517395
	875925	285090		1048815	153000		1117920	235365	1244655	435795			866235	120360	178500		181305			1600125		2171835			699720		122655	263160	564315
	878220	285855		1057485	158610		1170450	261630	1268625	462315			883575	122655	180540		182325			1614150		11475			702780		143310	265455	572220
	919785	290190		1071255	159630		1213545	272850	1351245	488325			887655	126480	182835		184875			1660050		12240			740265		154785	290445	581400
	942003	302940		1093950	161160		1234710	277950	1711815	488580			887910	130050	186660		196350			1672800		13260			792795		164220	293250	586755
	946305	327420		1095480	161415		1254090	282285	2620635	503115			896070	138210	187935		198645			1963755		18360			830535		222615	299115	655860
	966705	336600		1110525	161415		1283670	293760		506175			922590	138720	195840		203490			2166225		38760			856290		267495	304470	674730
	1033770	359040		1168410	180030		1302030	295035		539580			925395	141270	207315		207060			2238645		39780			1069725		308550	311100	687225
	1059780	375105		1181670	183345		1319115	325125		559215			937125	148665	208845		207570			2627775		40545			1126335		448800	344250	803250
	1132965	384540		1191615	183600		1321410	339915		603075			942480	154785	212670		220320			3570		41820			1204875		581910	344505	845835
	1220685	391935		1235475	184365		1331100	373065		623475			1075080	156315	229500		223890			3570		41820			1340025			353685	1405815
	1250265	453645		1267095	190485		1347420	380205		657390			1096755	157335	231285		230010			6120		43605			1345125			372045
	1283415	471495		1294380	202725		1359150	385305		663765			1102110	172380	235110		232815			17595		51255			1452225			389640
	1292085	481950		1413975	213180		1416015	417690		665550			1156680	182325	235875		240975			23715		55080			1506285			391425
	1310700	487560		1434630	225930		1425195	443700		670650			1202070	187935	247095		243525					55080			1646280			402900
	1382100	521475		1471350	231285		1462170	461805		688755			1203600	191250	251175		257805					55590			1767660			445995
	1397145	550290		1531275	243780		1493280	471495		702525			1217370	213180	254235		272850					55590			1777860			455175
	1465995	550545		1553460	254235		1495575	616080		713235			1297440	218535	257805		280245					56865			1782450			458235
	1476705	563040		1623075	260610		1703145	637500		747150			1297950	223890	259080		283815					73950			2202180			477360
	1489200	598230		1639650	273615		1813560	675240		748170			1416525	235875	270555		289935					80325			2403885			485010
	1514190	627555		1645005	290190		1817385	690285		759900			1446615	242250	283050		292485					89505			2480385			495975
	1519800	642600		1756982	305235		1851810	720375		826200			1452990	251430	299115		300135					89505			2757570			502860
	1637100	653565		1798260	309315		1994100	794070		878220			1585590	259335	312885		308805					95625			2852430			510510
	1669995	665295		1831410	334050		2121345	865980		890970			1587630	284070	324105		310590					95880			2891445			524025
	1700085	673200		1838040	335070		2131035	924120		916215			1588140	294015	331755		310590					95880			3111000			536265
	1747770	734145		1869660	335580		2183310	950895		931005			1615170	318240	335070		314925					109395			3133185			536775
	1806165	746895		2146845	344760		2325345	986085		983790			1680450	330990	346545		317730					130815			3618450			551565
	1865325	756840		2180760	369750		2397000	1021530		1031220			1698810	334815	367200		320535					179010			5068890			578085
	1916835	826200		2255220	429930		2515830	1025865		1188555			1718445	371280	375360		322065					229755			17595			591090
	1966050	888675		2256240	435540		2531640	1091400		1201560			1721505	384540	390660		348585					241995			33405			608430
	1985430	900000		2326110	445230		2688210	1099050		1211760			1745220	409020	394230		348840					258825			42585			709665
	2055300	922080		2329935	447780		2697900	1156170		1227060			1821720	439875	401115		349860					259335			97155			722160
	2197590	1051875		2342940	493425		3074790	1181670		1238535			1931370	442935	432480		354450					279480			108375			730320
	2279445	1078905		2356200	500565		3075265	1206660		1244655			1941570	490620	436560		356490					283305			122400			747660
	2300015	1087575		2366145	510510		3584535	1232925		1307640			1943100	499800	463590		369240					286110			138975			780555
	2383230	1088340		2369460	557685		3584790	1284690		1384905			1958145	505920	576045		386070					298095			246330			822120
	2390370	1278315		2568987	566610		3803070	1324980		1391790			1990530	563040	584715		394740					302430			472005			825690
	2465595	1325235		2787660	600525		3806640	1381590		1455795			2089215	574005	913665		406725					318495			528105			926415
	2623950	1334415		2825655	636480		3893595	1432335		1535100			2134095	595935	1552185		464100					320535			664530			988380
	2747625	1707735		3000000	708900		4086885	1916835		1705440			2832540	615315	1691925		529380					322320			825180			995265
	2909040	2100690		3265275	766020		5007435	2041785		1755165			3183165	779535			529635					363630			840990			1000620
	3061020	2941425		3473355	1132710			2067795		1797495			3267315	830025			538305					366690			1055445			1007250
	4474230			4290885	1216860			2250630		1890570			3320610	873120			592365					384795			1083750			1338750
	4792980				1309680					2071875			3804855	907035			600780					407490			1339005			1363740
	5376165				1418310					2279700			4065975	1081200			691305					409020			1457070			1418820
					1506795					2648430			4367130	1454775			738990					423045			1975740			1537140
					1670505					2650215				2120835			745620					427890			4156755			2770320
					1985648									2538525			753015					484500			14025			13260
					2427855												765510					496485			38505			17850
																	1092930					543915			58140			20655
																	1129140					556665			79815			21420
																	1244145					576810			83385			25500
																	1598850					586755			95115			32130
																						590070			115770			38505
																						595170			144330			40545
																						596955			247095			49725
																						627045			319260			54570
																						636480			441405			62220
																						639795			625515			68595
																						642345			657135			68850
																						765000			689775			77265
																						768570			699210			86700
																						817020			788460			90525
																						819060			1374450			90780
																						1609560			1792905			90780
																						1610325			2379660			91035
																						1619250						91545
																						1696005						95115
																						1821465						102000
																						1862775						102000
																						1884450						104040
																						1884450						105315
																						2323815						111435
																												111435
																												112200
																												114240
																												114240
																												116280
																												117555
																												121125
																												127500
																												128520
																												136425
																												138465
																												144075
																												148665
																												149685
																												151470
																												152235
																												154275
																												156570
																												161925
																												161925
																												163710
																												170595
																												171615
																												173145
																												185385
																												185895
																												190740
																												193545
																												195075
																												199920
																												203490
																												209100
																												219810
																												223890
																												229500
																												231030
																												234345
																												235110
																												235365
																												238170
																												240210
																												240210
																												242760
																												245565
																												246585
																												248625
																												253725
																												257550
																												270300
																												290700
																												292485
																												293760
																												326145
																												333795
																												338895
																												344250
																												369240
																												378165
																												400095
																												402390
																												414885
																												510000
																												533205
																												563805
																												567120
																												576555
																												613785
																												643365
																												645915
																												667845
																												672435
																												705585
																												775710
																												820590
																												832830
																												839970
																												870315
																												890205
																												923610
																												990420
																												1218645
																												1273215
																												1502460
																												1577940
																												1597320
																												1683765
																												1720740
																												1909695
																												1970385
																												3162510
																												3234420
																												3332850
																												3623805

## Sheet: Fig 4D
	Cytokines concentration (pg/ml) in the culture supernatant from infected hMDM
	IL1b						IL6						IL10						TNFa
	H37Rv	STB-KR	DphoPR::hyg	phoPR-H37Rv	phoPR-STB-K		H37Rv	STB-KR	DphoPR::hyg	phoPR-H37Rv	phoPR-STB-K		H37Rv	STB-KR	DphoPR::hyg	phoPR-H37Rv	phoPR-STB-K		H37Rv	STB-KR	DphoPR::hyg	phoPR-H37Rv	phoPR-STB-K
	90.7	77.1	36.2	77.5	43.5		282.4	247.8	252	259.9	220.9		5.6	23.8	7.6	2.9	12.3		652.8	349.4	567.8	892.7	713.1
	72.7	50.3	17.3	53.4	42.6		247.7	260.8	254.7	282.2	235		10.5	3.5	8	44.7	105.9		802.8	125.5	47.9	167.8	31.7
	54.7	45.6		71.9	6.3		252	213.4	224.9	218.7	168.3		31.4	49.8		19.6	32		2526.7	1364.8	220.7	1898.7	176.2
	65.4	20.1	32.6	70.2	32.3		492.5	319.4	322.5	351.7	327.2		7.7	5.7	2.7	1.3	1.6		760	379.4	123.3	312.1	81.7
	73.8	29.2		55.5	5.7		332.8	297.5	254.6	311.7	264.1		15.8	8.2	4.3	3.4	3.8
	40.3	35	33.5	19.8	4.1		548.5	347.9		444.2	88.2		17.1	11	10.3	1.2	0.4

## Sheet: Fig 5A
	Log (CFU/lung)
	H37Rv	STB-KR	DphoPR::hyg	phoPR-H37Rv	phoPR-STB-K
	7.09691	5.97772	2.77815	6.14613	5.60206
	7.77815	5.40654	1.69897	5.87506	6.04139
	6.77815	6.62839	2.65321	7.0607	6.07918
	7.04139	6.30103		6.69897	4.95424
	7.44716	5.92942		6.47712	4.65321
				6.44716	5.04139
				5.50515	6.20412
				6.36173	5
				5.69897

## Sheet: Fig 5B
	Log (CFU/spleen)
	H37Rv	STB-KR	DphoPR::hyg	phoPR-H37Rv	phoPR-STB-K
	7.14613	4.51188	1.69897	4.95424	1.69897
	6.29003	3.8451	1.69897	4	1.69897
	6.42325	5.81291	1.69897	4.74036	1.69897
	6.43933	4.53148		5.51188	5.4624
		4.57978		6.43136	2.74036
				4	4.20412
				5.46982	5.39794
				5.38021	4.39794
				4.20412	5.38021
				4.81291

## Sheet: Fig 5C
	% Lung infiltration
	H37Rv	STB-KR	DphoPR::hyg	phoPR-H37Rv	phoPR-STB-K
	23.0023	8.94052	1.86311e-06	5.24606	0.983263
	31.6579	8.69843	0.12671	22.7998	2.5724
	71.6996	7.13867	0.191266	14.7511	2.32331
			0.244551	15.649	6.19655
				11.362	3.45468

## Sheet: Fig 6
	Time to death (days)
	H37Rv	STB-KR	DphoPR::hyg	phoPR-H37Rv	phoPR-STB-K
	23	45	129	45	63
	23	50	131	46	66
	23	53	131	50	66
	26	53	150	50	70
	26	56	150	50	70

[truncated: 12 more sheets: Fig 7A, Fig 8A, Fig 8B, S7 Fig, S8 Fig, S9 Fig, S10A Fig, S10B Fig, S10C Fig, S10E Fig, S11 Fig, S12 Fig]
